# Supplementary material for: Sharks associated with a large sand shoal complex: Community insights from longline and acoustic telemetry surveys
Source: PLoS One. 2023 Jun 16;18(6):e0286664. doi: 10.1371/journal.pone.0286664 (PMC10275426; doi:10.1371/journal.pone.0286664)
Supplement: S1 File — (XLSX) [file pone.0286664.s006.xlsx]

## Sheet: Shark Longline Catch
SAMPLE	DATE	LATITUDE_ORIGIN	LONGITUDE_ORIGIN	LATITUDE_END	LONGITUDE_END	SHORE_DISTANCE	STRATUM	DEPTH_ORIGIN	DEPTH_END	DEPTH_MEAN	TEMP	SAL	DO	SECCHI	SOAK_TIME	HOOK_SMALL	HOOK_LARGE	HOOK_TOTAL	HOOK_HOURS	SHARPNOSE	BLACKNOSE	BLACKTIP	BONNETHEAD	BULL	DUSKY	FINETOOTH	GREAT_HAMMERHEAD	LEMON	NURSE	SAND_TIGER	SANDBAR	SCALLOPED_HAMMERHEAD	SMOOTH_HAMMERHEAD	SPINNER	TIGER	UNKNOWN_CARCHARHINID
LL12OCT-100412-D2	2012-10-04	28.542	-80.486	28.5371	-80.4822	7.48106	Deep	10.6	10.7	10.65	27.83		5.69	2.9	0.5	20	20	40	20
LL12OCT-100412-D4	2012-10-04	28.579	-80.477	28.577	-80.4711	9.38012	Deep	16.4	14.2	15.3	27.76		5.06	2.6	0.516667	20	20	40	21.67	8
LL12OCT-100412-D6	2012-10-04	28.6039	-80.497	28.6025	-80.4905	8.15283	Deep	16.3	17.4	16.85	27.7		5.47	3	0.5	20	20	40	24	12
LL12OCT-100412-D8	2012-10-04	28.63	-80.494	28.6271	-80.4878	9.48232	Deep	16.8	16.4	16.6	27.78		5.66	3.9	0.483333	20	20	40	21.67	16
LL12OCT-100412-S1	2012-10-04	28.5671	-80.5329	28.5629	-80.5288	3.65124	Shallow	6.7	7.4	7.05	27.91		5.4	2.9	0.5	20	20	40	23				1
LL12OCT-100412-S3	2012-10-04	28.587	-80.521	28.5856	-80.5148	5.42281	Shallow	6.8	7.8	7.3	28.03		5.36	2.4	0.516667	20	20	40	23	2
LL12OCT-100412-S4	2012-10-04	28.5879	-80.545	28.5855	-80.5391	3.13091	Shallow	7.2	7.4	7.3	28.05		5.77	2.3	0.5	20	20	40	21.33	1
LL12OCT-100412-S6	2012-10-04	28.593	-80.5659	28.5915	-80.56	1.37642	Shallow	6.7	5.5	6.1	28.1		5.62	1.8	0.566667	20	20	40	25		1
LL12OCT-100412-S7	2012-10-04	28.602	-80.552	28.6003	-80.5458	3.07049	Shallow	7.3	7.6	7.45	27.1		5.54	2.1	0.533333	20	20	40	22.33
LL12OCT-100912-D3	2012-10-09	28.478	-80.4919	28.4837	-80.4911	4.13711	Deep	12	11.1	11.55	27.92	36.34	5.5	2.2	0.5	20	20	40	21.33				1
LL12OCT-100912-D7	2012-10-09	28.4389	-80.4701	28.44	-80.4654	5.91145	Deep	8.6	8.6	8.6	28.3	36.58	5.56	1.2	0.55	20	20	40	24
LL12OCT-100912-S2	2012-10-09	28.4377	-80.5041	28.4341	-80.4991	3.09476	Shallow	2.8	3.3	3.05	27.94	36.57	6.02	1.2	1.2	20	20	40	50.67		1		1
LL12OCT-100912-S5	2012-10-09	28.473	-80.5279	28.478	-80.5255	0.738138	Shallow	4.6	4.4	4.5	28.09	36.62	6.24	1.3	0.633333	20	20	40	26
LL12OCT-100912-S8	2012-10-09	28.507	-80.5311	28.5124	-80.5287	2.04915	Shallow	9	10.1	9.55	27.86	36.38	5.15	1.8	0.516667	20	20	40	23		1	2
LL12OCT-101912-D1	2012-10-19	28.406	-80.538	28.408	-80.532	4.19255	Deep	11.4	11.3	11.35	26.42		6.69	1.2	0.683333	20	20	40	29.33	1
LL12OCT-101912-D5	2012-10-19	28.394	-80.473	28.389	-80.469	8.59507	Deep	11	5.2	8.1	26.78		6.99	2.3	0.666667	20	20	40	27.33
LL12NOV-110112-D1	2012-11-01	28.413	-80.574	28.413	-80.579	0.709367	Deep	7.7	4.5	6.1	21.93	39.2		1.5	0.65	20	20	40	27
LL12NOV-110112-D2	2012-11-01	28.411	-80.549	28.408	-80.554	2.90223	Deep	10.5	10.5	10.5	22.26	39.24	6.95	1.5	0.5	20	20	40	22
LL12NOV-110112-D6	2012-11-01	28.484	-80.509	28.4811	-80.5146	2.38707	Shallow	11	8	9.5	20.98	37.11	6.86	1.6	0.516667	20	20	40	22.33	1
LL12NOV-110112-D7	2012-11-01	28.513	-80.48	28.5134	-80.4863	6.30962	Deep	16	15.7	15.85	21.75	37.21	6.74	0.8	0.65	20	20	40	31	3															1
LL12NOV-110112-D8	2012-11-01	28.592	-80.452	28.5928	-80.4383	12.4947	Deep	17.4	16.5	16.95	21.92	36.5	6.69	1.2	0.5	20	20	40	26.33	1
LL12NOV-110112-S3	2012-11-01	28.455	-80.5219	28.4499	-80.524	0.388151	Shallow	2.5	3.3	2.9	21.28	37.6	6.83	0.9	0.75	20	20	40	31	1
LL12NOV-110112-S4	2012-11-01	28.4569	-80.514	28.452	-80.5166	0.963928	Shallow	3.7	2.1	2.9	21.09	37.57	6.85	1	0.5	20	20	40	23.33	1
LL12NOV-110112-S6	2012-11-01	28.5701	-80.531	28.5744	-80.5352	3.61204	Shallow	7.5	8.4	7.95	21.86	37.09	6.87	1	0.533333	20	20	40	26	2														1
LL12NOV-110112-S7	2012-11-01	28.579	-80.57	28.585	-80.571	0.302438	Shallow	3.7	8.1	5.9	21.28	38.59	6.5	1.1	0.65	20	20	40	29.33	1								2
LL12NOV-110112-S8	2012-11-01	28.6	-80.574	28.605	-80.578	0.997467	Shallow	6.7	8.9	7.8	21.47	38.64	6.92	1.2	0.633333	20	20	40	26.67	1
LL12NOV-110512-D3	2012-11-05	28.4021	-80.459	28.3965	-80.4594	8.83169	Deep	5	12	8.5	22.68	36.38		1	0.65	20	20	40	29															1
LL12NOV-110512-D4	2012-11-05	28.388	-80.429	28.3916	-80.4341	11.6339	Deep	13.9	8.3	11.1	22.84	36.08		1	0.55	20	20	40	23.67	1						1								1
LL12NOV-110512-D5	2012-11-05	28.4299	-80.4591	28.4339	-80.4637	6.79767	Deep	10.2	8.3	9.25	22.65	36.21		1	0.583333	20	20	40	25.67	1														1
LL12NOV-110512-S1	2012-11-05	28.4379	-80.546	28.4407	-80.5405	0.595229	Shallow	4.3	3.3	3.8	22.58	36.3	6.48	1.2	0.65	18	20	38	28.5
LL12NOV-110512-S2	2012-11-05	28.448	-80.5189	28.4537	-80.5203	0.759465	Shallow	3.3	3.3	3.3	22.64	36.28	6.73	1	0.6	19	20	39	26
LL12NOV-110512-S5	2012-11-05	28.4291	-80.4745	28.4339	-80.478	5.5194	Shallow	3.8	5.6	4.7	22.7	36.16		0.9	0.75	20	20	40	32																1
LL12DEC-121812-D3	2012-12-18	28.429	-80.458	28.423	-80.462	7.21078	Deep	9.6	8	8.8	21.73	35.48	7.12	1.1	0.8	20	20	40	34.67
LL12DEC-121812-D4	2012-12-18	28.43	-80.451	28.426	-80.456	7.6816	Deep	10.3	8.7	9.5	21.73	35.48	7.12	1.1	0.666667	20	20	40	29
LL12DEC-121812-D6	2012-12-18	28.384	-80.43	28.38	-80.433	12.15	Deep	16.8	17.2	17	22.54	35.76	6.84	1.2	0.466667	20	19	39	20.48
LL12DEC-121812-D8	2012-12-18	28.417	-80.42	28.412	-80.423	11.1553	Deep	12.3	9.4	10.85	23.54	35.73	6.83	1.3	0.5	20	20	40	22.67		1					2
LL12DEC-121812-S1	2012-12-18	28.423	-80.499	28.417	-80.5	4.37894	Shallow	6.8	7.1	6.95	21.64	35.48	6.94	1.1	0.916667	20	20	40	39.33
LL12DEC-121812-S2	2012-12-18	28.446	-80.531	28.444	-80.537	0.282985	Shallow	2.6	4	3.3	21.22	35.41	6.67	1.3	0.7	20	20	40	30.67
LL12DEC-121812-S4	2012-12-18	28.437	-80.482	28.431	-80.484	4.80409	Shallow	4.1	3.8	3.95	21.66	35.3	6.88	0.5	0.75	20	20	40	33
LL12DEC-121812-S5	2012-12-18	28.422	-80.511	28.422	-80.517	3.39641	Shallow	6.8	7.2	7	21.63	35.45	7.03	1.3	0.633333	20	20	40	28.67
LL12DEC-121912-D1	2012-12-19	28.6291	-80.5292	28.6346	-80.5289	6.6152	Deep	12.5	11.3	11.9	21.6	35.46	7.03	2.5	0.533333	20	20	40	22.33
LL12DEC-121912-D2	2012-12-19	28.507	-80.4272	28.5125	-80.4284	11.1312	Deep	7.1	6.9	7	22.52	35.84	7.09	2	0.633333	20	20	40	30		1	3
LL12DEC-121912-D5	2012-12-19	28.589	-80.4521	28.5949	-80.4526	11.7986	Deep	16.8	17.5	17.15	22.52	35.68	6.62	2.7	0.516667	20	20	40	22.67		2	1
LL12DEC-121912-D7	2012-12-19	28.5704	-80.4734	28.5775	-80.4723	9.41277	Deep	13.5	14.2	13.85	22.54	35.72	6.77	2.4	0.533333	20	20	40	19.33
LL12DEC-121912-S3	2012-12-19	28.5722	-80.4961	28.579	-80.4946	7.29334	Shallow	6	8	7	22.37	35.67	6.91	2	0.6	20	20	40	25
LL12DEC-121912-S6	2012-12-19	28.5099	-80.541	28.5154	-80.5403	1.25777	Shallow	7.2	7.4	7.3	21.09	35.46	7.19	1.7	0.683333	20	20	40	28.33
LL12DEC-121912-S7	2012-12-19	28.545	-80.5628	28.5501	-80.5605	0.384416	Shallow	3.5	9.9	6.7	22.01	35.43	7.24	1.8	0.516667	20	20	40	26.33			1
LL12DEC-121912-S8	2012-12-19	28.596	-80.5671	28.6014	-80.5647	1.53497	Shallow	5.8	6.2	6	21.56	35.38	6.81	1.3	0.583333	20	20	40	25
LL13JAN-011613-D1	2013-01-16	28.427	-80.4621	28.4268	-80.4558	7.2563	Deep	8.4	8.7	8.55	21.26	37.34	8.81	3.2	0.9	20	20	40	39.67
LL13JAN-011613-D2	2013-01-16	28.4392	-80.4629	28.4374	-80.4569	6.68291	Deep	10.1	9.9	10	21.26	37.36	8.78	4.1	0.733333	20	20	40	30.67
LL13JAN-011613-D3	2013-01-16	28.4452	-80.4592	28.4416	-80.4544	6.82372	Deep	13.6	11.8	12.7	21.37	37.36	8.8	3	0.733333	20	20	40	30.67
LL13JAN-011613-D4	2013-01-16	28.483	-80.441	28.4804	-80.4361	8.8756	Deep	19.7	13	16.35	21.55	37.38	8.41	3.5	0.533333	20	20	40	23.33
LL13JAN-011613-D5	2013-01-16	28.519	-80.431	28.5146	-80.4272	11.3229	Deep	8.5	5.7	7.1	21.68	37.41	8.49	3.2	0.616667	20	20	40	25
LL13JAN-011613-D7	2013-01-16	28.5731	-80.449	28.5703	-80.4443	11.8862	Deep	15.2	16.5	15.85	21.58	37.4	8.55	3.9	0.566667	20	20	40	23.33				1
LL13JAN-011613-D8	2013-01-16	28.6271	-80.452	28.6229	-80.4487	12.923	Deep	15.2	17.3	16.25	21.63	37.44	8.45	4.1	0.566667	20	20	40	23
LL13JAN-011613-S1	2013-01-16	28.3941	-80.429	28.3923	-80.4232	11.8765	Shallow	6.1	6.9	6.5	21.59	37.32	8.55	2.9	0.65	20	20	40	23.67
LL13JAN-011613-S7	2013-01-16	28.59	-80.5521	28.5875	-80.5468	2.48049	Shallow	4.5	6.5	5.5	21.47	37.41	8.57	2.6	0.516667	20	20	40	22.67
LL13JAN-011613-S8	2013-01-16	28.597	-80.566	28.5937	-80.5614	1.5092	Shallow	5.3	5.7	5.5	21.35	37.41	8.5	2.2	0.55	20	20	40	24.33		3
LL13JAN-011713-D6	2013-01-17	28.527	-80.5469	28.5229	-80.5436	1.28254	Deep	8.3	7.8	8.05	21.25	37.9	6.43	1.8	0.666667	20	20	40	31.33
LL13JAN-011713-S2	2013-01-17	28.4381	-80.5268	28.4327	-80.5276	1.49898	Shallow	4.4	4	4.2	22.11	37.85	7.16	2.8	0.75	20	20	40	29
LL13JAN-011713-S3	2013-01-17	28.4525	-80.5192	28.4469	-80.5183	0.893914	Shallow	2.8	2.7	2.75	21.91	37.86	7.13	2.5	0.716667	20	20	40	28.33
LL13JAN-011713-S4	2013-01-17	28.4781	-80.5337	28.4731	-80.5309	0.23584	Shallow	4.8	3.9	4.35	22.56	37.9	6.94	1.7	0.9	18	19	37	36.69			1				8
LL13JAN-011713-S5	2013-01-17	28.4871	-80.532	28.4823	-80.5295	0.775068	Shallow	5.6	5.1	5.35	21.73	37.91	6.71	2	0.666667	20	20	40	28.33
LL13JAN-011713-S6	2013-01-17	28.4925	-80.5405	28.4874	-80.538	0.245007	Shallow	3.8	4.5	4.15	21.74	37.9	6.58	1.7	0.95	20	20	40	55							16
LL13FEB-020713-D1	2013-02-07	28.6312	-80.4711	28.629	-80.4663	11.4807	Deep	14.7	14.1	14.4	21.29	37.23	7.01	4.2	0.5	20	19	39	21.78
LL13FEB-020713-S1	2013-02-07	28.622	-80.5649	28.6204	-80.559	3.35942	Shallow	8.7	10.2	9.45	19.51	37.32	7.3	4.5	0.566667	20	20	40	24.67
LL13FEB-020713-S2	2013-02-07	28.6051	-80.5606	28.6052	-80.5545	2.6166	Shallow	6.1	7.6	6.85	19.48	37.36	7.32	4.5	0.6	20	20	40	23.67
LL13FEB-020713-S3	2013-02-07	28.5931	-80.542	28.5899	-80.5383	3.43423	Shallow	6.2	6.8	6.5	20.19	37.33	7.28	3.7	0.533333	20	20	40	21.33
LL13FEB-020713-S4	2013-02-07	28.5745	-80.5241	28.5713	-80.5201	4.67437	Shallow	6.5	5.2	5.85	20.6	37.3	7.3	3.4	0.55	20	20	40	22.67
LL13FEB-020713-S5	2013-02-07	28.5722	-80.516	28.5683	-80.5116	5.40278	Shallow	6.8	5.8	6.3	20.6	37.23	7.25	3.2	0.616667	20	20	40	25.33
LL13FEB-020713-S6	2013-02-07	28.5078	-80.5472	28.5041	-80.5445	0.470824	Shallow	4.3	5	4.65	20.16	37.36	7.42	2.8	0.5	20	20	40	21
LL13FEB-022113-D2	2013-02-21	28.5352	-80.486	28.5358	-80.4803	7.42314	Deep	13	13	13	19.96	37.54	8	4	0.533333	20	20	40	22.33
LL13FEB-022113-D3	2013-02-21	28.5198	-80.4678	28.5248	-80.4707	7.97705	Deep	15.6	14.7	15.15	20.25	37.56		4.9	0.566667	20	20	40	24
LL13FEB-022113-D4	2013-02-21	28.4962	-80.438	28.5019	-80.4385	9.66596	Deep	14.1	14.5	14.3	20.76	37.47		5.6	0.55	20	20	40	24
LL13FEB-022113-D5	2013-02-21	28.431	-80.435	28.428	-80.4298	9.54372	Deep	16	14	15	20.29	37.52		5.3	0.55	20	20	40	22.33
LL13FEB-022113-D6	2013-02-21	28.4159	-80.417	28.4203	-80.4216	11.1882	Deep	12	10.8	11.4	20.2	37.47		4.8	0.5	20	20	40	21.33
LL13FEB-022113-D7	2013-02-21	28.4099	-80.5361	28.4127	-80.5305	3.82249	Deep	10.6	10.6	10.6	19.82	37.5	8.1	2.7	0.516667	20	20	40	21.67
LL13FEB-022113-D8	2013-02-21	28.3951	-80.448	28.399	-80.4527	9.66849	Deep	12	12.9	12.45	19.97	37.51		4.2	0.516667	20	20	40	20.67
LL13FEB-022113-S7	2013-02-21	28.4328	-80.5059	28.4337	-80.4996	3.15596	Shallow	3.6	2.9	3.25	19.71	37.42	8.2	2.8	0.5	20	20	40	21
LL13FEB-022113-S8	2013-02-21	28.3959	-80.4869	28.399	-80.4816	7.25598	Shallow	4.5	6.2	5.35	20.08	37.52		3.9	0.533333	20	20	40	21.33
LL13MAR-031813-D1	2013-03-18	28.624	-80.5314	28.6196	-80.5287	5.87544	Deep	13	13.4	13.2	19.33	36.88	7.68	2	0.516667	20	20	40	22.67																	1
LL13MAR-031813-D4	2013-03-18	28.5532	-80.55	28.5488	-80.5483	1.6592	Deep	9.6	9	9.3	19.41	37	7.71	1.6	0.633333	20	20	40	26
LL13MAR-031813-D8	2013-03-18	28.5059	-80.5289	28.5027	-80.5238	2.09293	Deep	9.3	9.2	9.25	19.5	37	7.48	1.4	0.566667	20	20	40	24
LL13MAR-031813-S1	2013-03-18	28.6172	-80.5718	28.6128	-80.5679	2.32941	Shallow	6.6	7.4	7	19.05	36.98	7.74	1.8	0.5	20	20	40	22.67
LL13MAR-031813-S2	2013-03-18	28.5993	-80.5834	28.5953	-80.5794	0.224243	Shallow	3.4	4.5	3.95	19.37	37.04	7.68	1.2	0.583333	20	20	40	26							3
LL13MAR-031813-S3	2013-03-18	28.528	-80.5572	28.5228	-80.5563	0.223594	Shallow	5.9	3	4.45	19.85	37.06	7.63	1.1	0.666667	20	20	40	29							4
LL13MAR-031813-S4	2013-03-18	28.5145	-80.5483	28.5111	-80.5439	0.778827	Shallow	5.2	5.6	5.4	19.88	37.06	7.7	1.4	0.5	20	20	40	19.33
LL13MAR-031813-S5	2013-03-18	28.4866	-80.5381	28.482	-80.5357	0.206504	Shallow	2.4	4.5	3.45	20.37	37.1	7.5	0.9	0.516667	20	20	40	22							1
LL13MAR-031813-S6	2013-03-18	28.4727	-80.5048	28.4706	-80.4991	2.7469	Shallow	7.6	9.4	8.5	19.77	37.06	7.72	1.8	0.666667	20	20	40	28.33
LL13MAR-031913-D2	2013-03-19	28.593	-80.4159	28.5984	-80.4144	15.4361	Deep	14.1	11.3	12.7	19.34	37.04	7.22	3.8	0.516667	20	20	40	21
LL13MAR-031913-D3	2013-03-19	28.5781	-80.4168	28.5835	-80.4163	14.9595	Deep	11.9	12.3	12.1	19.31	37.04	7.2	4.5	0.516667	20	20	40	21
LL13MAR-031913-D5	2013-03-19	28.5458	-80.4609	28.5502	-80.4574	10.0882	Deep	11	11	11	19.09	37.12	7.33	2.9	0.5	20	20	40	21
LL13MAR-031913-D6	2013-03-19	28.5249	-80.5032	28.5303	-80.5029	5.29006	Deep	14.4	14.7	14.55	19.28	37.06	7.24	2.3	0.5	20	20	40	20.67
LL13MAR-031913-D7	2013-03-19	28.5159	-80.489	28.5198	-80.4951	5.76241	Deep	14.9	14.9	14.9	19.24	37.07	7.21	2.6	0.55	20	20	40	24.33	1
LL13MAR-031913-S7	2013-03-19	28.4423	-80.5019	28.4383	-80.5066	2.63544	Shallow	3.8	2.8	3.3	19.98	37.07	7.23	1.1	0.9	20	19	39	36.4		1
LL13MAR-031913-S8	2013-03-19	28.4321	-80.5169	28.4353	-80.5121	2.26664	Shallow	4.1	4	4.05	19.93	37.08	7.28	1.8	0.933333	20	19	39	37.38
LL13APR-042513-D4	2013-04-25	28.45	-80.444	28.45	-80.438	8.2372	Deep	14.3	16.9	15.6	21.28	36.11	7.5	3.3	0.666667	20	20	40	29.67	1
LL13APR-042513-D5	2013-04-25	28.4481	-80.4659	28.4533	-80.4673	5.7375	Deep	9.6	10.8	10.2	22.58	36.71	7.36	2.6	0.516667	20	20	40	21.67
LL13APR-042513-D6	2013-04-25	28.445	-80.418	28.443	-80.412	10.8436	Deep	14.1	14.3	14.2	21.52	36.28	7.64	5	0.783333	20	20	40	33.67	3
LL13APR-042513-D7	2013-04-25	28.4231	-80.5721	28.4275	-80.5685	0.364797	Deep	5.6	5.5	5.55	26.04	36.9	7.08	1.9	0.766667	20	20	40	35.67		1	1
LL13APR-042513-D8	2013-04-25	28.4211	-80.5579	28.4215	-80.5648	1.28869	Deep	9	7.5	8.25	24.1	36.92	7.12	1.7	0.716667	20	19	39	27.95
LL13APR-042513-S4	2013-04-25	28.4627	-80.5114	28.4617	-80.5048	1.72627	Shallow	4.8	6.6	5.7	23.03	36.99	7.23	2	0.633333	20	20	40	27.67		2
LL13APR-042513-S5	2013-04-25	28.452	-80.4972	28.4581	-80.4959	2.76579	Shallow	6	7	6.5	22.8	37.09	7.27	1.15	0.533333	20	20	40	23.67			1				1
LL13APR-042513-S6	2013-04-25	28.4428	-80.5226	28.4451	-80.5164	1.13201	Shallow	3.4	2.6	3	24.33	37.02	7.07	1.8	0.566667	20	18	38	22.48
LL13APR-042513-S7	2013-04-25	28.428	-80.472	28.429	-80.4651	6.33931	Shallow	4.1	4.1	4.1	23.33	36.97	7.18	2.1	0.5	20	20	40	20.67
LL13APR-042513-S8	2013-04-25	28.4279	-80.4925	28.4311	-80.4973	4.02802	Shallow	4.2	4.3	4.25	23.72	37.01	7.24	2.2	0.6	20	19	39	25.03
LL13APR-050713-D1	2013-05-07	28.625	-80.4778	28.6196	-80.4774	10.3358	Deep	15.1	15.8	15.45	21.25	33.81	7.22	2.7	0.65	20	20	40	30.67	6						1
LL13APR-050713-D2	2013-05-07	28.6231	-80.5648	28.6211	-80.5586	3.4422	Deep	9.6	10.6	10.1	21.84	33.48	7.39	1.8	0.866667	20	20	40	36.67
LL13APR-050713-D3	2013-05-07	28.611	-80.533	28.6133	-80.5389	4.8024	Deep	13	15	14	21.82	33.46	7.33	1.9	0.75	20	20	40	33.33	2
LL13APR-050713-S1	2013-05-07	28.5464	-80.5631	28.5524	-80.5641	0.234184	Shallow	3.4	3.7	3.55	22.08	33.25	7.35	1.7	0.583333	20	20	40	25
LL13APR-050713-S2	2013-05-07	28.5256	-80.425	28.5208	-80.427	11.8848	Shallow	8.1	8	8.05	21.48	34.04	7.23	1.9	0.733333	20	20	40	31.67	3
LL13APR-050713-S3	2013-05-07	28.4951	-80.5289	28.5009	-80.5322	1.40306	Shallow	6.7	7.1	6.9	22.03	33.18	7.22	1.3	0.583333	20	20	40	24.33	1
LL13MAY-051713-D1	2013-05-17	28.6205	-80.4775	28.6189	-80.4718	10.4918	Deep	14.8	15.6	15.2	23.36	35.49	7.36	3	0.516667	20	20	40	25.67	9
LL13MAY-051713-D2	2013-05-17	28.5656	-80.5467	28.5614	-80.5504	1.92095	Deep	7.5	8.9	8.2	24.4	35.47	7.5	2.4	0.616667	20	20	40	29.33	3		1
LL13MAY-051713-D3	2013-05-17	28.5037	-80.5262	28.4988	-80.5239	2.04534	Deep	9.4	8.3	8.85	24.5	35.49	7.59	2.5	0.55	20	20	40	25	1
LL13MAY-051713-S1	2013-05-17	28.5969	-80.5676	28.5941	-80.563	1.39088	Shallow	4.6	5.3	4.95	24.21	35.24	7.66	1.7	0.55	20	20	40	26.67	2														2
LL13MAY-051713-S2	2013-05-17	28.5922	-80.5611	28.5905	-80.5552	1.74574	Shallow	5.2	5.4	5.3	24.21	35.24	7.66	1.7	0.783333	40	0	40	33.33	3	1
LL13MAY-051713-S3	2013-05-17	28.5892	-80.5532	28.5874	-80.5474	2.39001	Shallow	4.9	5.6	5.25	24.37	35.37	7.59	1.9	0.816667	20	20	40	34.33	3
LL13MAY-051713-S4	2013-05-17	28.5884	-80.5321	28.5831	-80.5329	4.01315	Shallow	6.7	6.2	6.45	23.38	35.4	7.54	2.1	0.566667	20	20	40	24	3
LL13MAY-051713-S5	2013-05-17	28.4954	-80.5424	28.4909	-80.54	0.233025	Shallow	2.6	3.2	2.9	24.65	35.19	7.68	1.3	0.85	20	20	40	33.67							1
LL13MAY-051713-S6	2013-05-17	28.4872	-80.522	28.4883	-80.5287	1.39554	Shallow	4.1	5.9	5	24.64	35.52	7.67	1.9	0.55	20	20	40	27.67		1
LL13MAY-052213-D4	2013-05-22	28.4978	-80.4511	28.4998	-80.4447	8.82994	Deep	17.6	17.7	17.65	22.25	36.77	6.73	5.9	0.5	20	20	40	32.67	9												3
LL13MAY-052213-D5	2013-05-22	28.4959	-80.4961	28.4909	-80.493	4.41233	Deep	10.9	11.5	11.2	24.12	36.26	6.89	4	0.75	20	20	40	33	3
LL13MAY-052213-D6	2013-05-22	28.4899	-80.452	28.4954	-80.4508	8.19579	Deep	17.7	17.7	17.7	22.12	36.75	6.72	6.3	1.13333	20	20	40	51	1	1											1		1
LL13MAY-052213-D7	2013-05-22	28.4369	-80.4471	28.4322	-80.4437	8.15933	Deep	10.4	12.2	11.3	22.4	36.65	6.97	4.1	0.55	20	20	40	25.67	6									1
LL13MAY-052213-D8	2013-05-22	28.4033	-80.5769	28.3989	-80.5815	1.17421	Deep	8.2	8.1	8.15					0.5	20	20	40	21.67
LL13MAY-052213-S7	2013-05-22	28.462	-80.5059	28.4654	-80.5006	2.23284	Shallow	5.5	7.8	6.65	22.32	37.11	6.27	1.7	0.533333	20	20	40	25	5	2					1
LL13MAY-052213-S8	2013-05-22	28.409	-80.4555	28.4085	-80.4494	8.76945	Shallow	3.2	8.8	6				3.5	0.5	20	20	40	28.33	3														1
LL13JUN-061013-D5	2013-06-10	28.4571	-80.4768	28.4605	-80.4703	5.01808	Deep	9	12.7	10.85	25.23	35.25	7.65	3.1	0.516667	20	20	40	21.67
LL13JUN-061013-D6	2013-06-10	28.4108	-80.5303	28.415	-80.5262	3.86754	Deep	9.7	8.7	9.2	25.1	35.25	7.7	2.6	0.55	20	20	40	21.67
LL13JUN-061013-D7	2013-06-10	28.4101	-80.4431	28.4155	-80.4402	9.48374	Deep	11.3	12.2	11.75	25.82	35.25	7.5	5.4	0.6	20	20	40	25.67
LL13JUN-061013-D8	2013-06-10	28.4048	-80.5581	28.4078	-80.5637	2.38859	Deep	10.3	9.6	9.95	25.82	35.25	7.95	3.2	0.533333	20	20	40	23
LL13JUN-061013-S4	2013-06-10	28.4586	-80.502	28.463	-80.4977	2.47196	Shallow	5.4	7.4	6.4	24.23	35.25	7.6	2.1	1	20	20	40	41.67	3	1
LL13JUN-061013-S5	2013-06-10	28.4511	-80.517	28.4493	-80.5226	0.775802	Shallow	2.1	2.9	2.5	25.99	35.25	7.63	1.8	0.683333	20	20	40	34		1								3
LL13JUN-061013-S6	2013-06-10	28.438	-80.4747	28.4431	-80.4713	5.38755	Shallow	7.2	10.2	8.7	26.07	35.25	7.67	3.4	0.583333	20	20	40	24.67	1
LL13JUN-061013-S7	2013-06-10	28.4099	-80.4707	28.4133	-80.4656	7.31034	Shallow	6.6	6.3	6.45	25.73	35.25	7.79	2.4	0.533333	20	20	40	22.67	1
LL13JUN-061013-S8	2013-06-10	28.3938	-80.5925	28.3987	-80.5907	0.282127	Shallow	3.6	3	3.3	27.84	35.25	7.78	1.52	0.516667	20	20	40	23			1
LL13JUN-061213-D1	2013-06-12	28.6273	-80.4984	28.6213	-80.5001	8.54588	Deep	16.3	16.3	16.3	23.21	35.6	6.66	8.5	1.08333	20	20	40	48	1												2
LL13JUN-061213-D2	2013-06-12	28.605	-80.4167	28.6105	-80.4176	15.5563	Deep	10.1	6.3	8.2	23.72	35.44	7.02	6.3	0.5	20	20	40	23	3
LL13JUN-061213-D3	2013-06-12	28.5558	-80.492	28.5509	-80.4889	7.32755	Deep	9.3	9.6	9.45	23.45	35.54	6.9	7	0.5	20	20	40	25	3
LL13JUN-061213-D4	2013-06-12	28.5173	-80.4815	28.5227	-80.4839	6.68594	Deep	14.7	14.5	14.6	22.53	35.51	6.9	8.9	0.45	20	20	40	20		1
LL13JUN-061213-S1	2013-06-12	28.6391	-80.6135	28.6354	-80.6106	0.456575	Shallow	7	5.4	6.2	24.61	35	6.35	3	0.916667	20	20	40	39.67		5
LL13JUN-061213-S2	2013-06-12	28.601	-80.5843	28.605	-80.5888	0.221806	Shallow	6.7	4.3	5.5	23.45	35.37	6.57	0.9	0.666667	20	20	40	30.33										2
LL13JUN-061213-S3	2013-06-12	28.5697	-80.5259	28.5753	-80.525	4.33988	Shallow	7.3	7	7.15	23.21	35.59	6.84	3.9	1.35	20	20	40	57.33	7	2
LL13JUL-070213-D7	2013-07-02	28.4189	-80.4487	28.4195	-80.4416	8.84857	Deep	10.9	10.9	10.9	20.12	36.79	7.72	2.8	0.733333	20	20	40	29.67
LL13JUL-070213-S6	2013-07-02	28.4076	-80.4616	28.4093	-80.4544	8.32316	Shallow	4.1	4.4	4.25	20.06	36.87	7.83	2.3	0.566667	20	20	40	23
LL13JUL-070813-D6	2013-07-08	28.4198	-80.5634	28.4186	-80.5584	1.48524	Deep	8.2	8.8	8.5	26.4	35.58	7.28	5.4	0.816667	20	20	40	34.33
LL13JUL-070813-D8	2013-07-08	28.3868	-80.5046	28.3855	-80.4982	7.51533	Deep	12.4	12.6	12.5	24.38	35.68	7.59	6.8	0.666667	20	20	40	29	6
LL13JUL-070813-S2	2013-07-08	28.451	-80.4962	28.451	-80.4899	3.17586	Shallow	6.5	6.6	6.55	24.89	35.74	7.43	3.2	0.55	20	20	40	23	1
LL13JUL-070813-S3	2013-07-08	28.4409	-80.5485	28.4379	-80.5433	0.474278	Shallow	2.7	3.1	2.9	26.7	35.48	7.33	2.9	0.55	20	20	40	24		1
LL13JUL-070813-S4	2013-07-08	28.4339	-80.4857	28.4341	-80.4795	4.83634	Shallow	4	4.9	4.45	24.49	35.75	7.41	2.8	0.533333	20	20	40	22.67
LL13JUL-070813-S5	2013-07-08	28.4337	-80.5258	28.4299	-80.5205	2.03021	Shallow	2.9	4.2	3.55	26.68	35.61	7.26	2.9	0.5	20	20	40	22.33
LL13JUL-070813-S7	2013-07-08	28.4018	-80.4646	28.3992	-80.4584	8.57323	Shallow	5.9	11.3	8.6	25.13	35.74	7.39	4.7	0.833333	20	20	40	29.67	1
LL13JUL-070813-S8	2013-07-08	28.3951	-80.5879	28.3949	-80.5815	0.967057	Shallow	6.1	8.7	7.4	26.48	35.62	7.33	5.6	0.9	20	20	40	36	1
LL13JUL-071813-D1	2013-07-18	28.637	-80.5124	28.6342	-80.5066	8.39891	Deep	14	14.6	14.3	25.79	35.84	6.8	12	0.583333	20	20	40	26	5
LL13JUL-071813-D2	2013-07-18	28.616	-80.4799	28.6197	-80.4846	9.72534	Deep	16	15.7	15.85	25.7	35.9	6.8	10	0.7	20	20	40	31.67	16									1
LL13JUL-071813-D3	2013-07-18	28.5563	-80.4328	28.5599	-80.439	12.5942	Deep	13	15	14	24.6	35.97	6.79	8.5	0.583333	20	20	40	25	11
LL13JUL-071813-D4	2013-07-18	28.5191	-80.52	28.5224	-80.5252	3.23751	Deep	11.5	10.9	11.2	25.63	35.93	6.55	9	0.516667	20	20	40	23	4
LL13JUL-071813-D5	2013-07-18	28.4781	-80.4792	28.4801	-80.4858	4.80614	Shallow	12.8	12.8	12.8	25.66	35.92	6.85	10.1	0.5	20	20	40	21.33	2
LL13JUL-071813-S1	2013-07-18	28.471	-80.51	28.4772	-80.5115	2.10813	Shallow	7.6	6.8	7.2	25.87	36	7.01	4	0.583333	20	20	40	24.33				1
LL13AUG-080213-D1	2013-08-02	28.633	-80.567	28.631	-80.56	3.98356	Deep	10.2	13.9	12.05	23.44	35.67	6.97	4.3	0.75	20	20	40	33.67	1	1								1
LL13AUG-080213-D2	2013-08-02	28.612	-80.471	28.61	-80.465	10.8068	Deep	16	15.5	15.75	20.82	35.55	7.25	2.8	0.766667	20	20	40	33.67	10
LL13AUG-080213-D3	2013-08-02	28.608	-80.494	28.606	-80.487	8.56865	Deep	16	16.2	16.1	21.91	35.55	7.48	4	0.666667	20	20	40	26.67	3
LL13AUG-080213-D4	2013-08-02	28.583	-80.487	28.582	-80.479	8.64062	Deep	11	15.5	13.25	20.97	35.55	7.25	3.4	0.5	20	20	40	22.67	4	1
LL13AUG-080213-D6	2013-08-02	28.51	-80.444	28.507	-80.438	9.89057	Deep	16.4	12	14.2	22.58	35.6	7.05	3.9	0.533333	20	19	39	23.08	2	1
LL13AUG-080213-D7	2013-08-02	28.483	-80.435	28.48	-80.428	9.525	Deep	11	13	12	21.73	35.6	6.9	4	0.6	20	20	40	34.33	2									1					1
LL13AUG-080213-S1	2013-08-02	28.5944	-80.5599	28.595	-80.554	2.0148	Shallow	5	5.4	5.2	21.26	35.56	7.44	2.7	0.583333	20	20	40	27	1									1
LL13AUG-080213-S2	2013-08-02	28.575	-80.507	28.577	-80.501	6.47503	Shallow	5.4	5	5.2	20.9	35.54	7.26	3.1	0.6	20	20	40	26.33	2									1
LL13AUG-080213-D5	2013-08-12	28.5181	-80.533	28.5129	-80.5303	2.18756	Deep	10.1	10.4	10.25	23.2	35.4	6.1	3.8	0.633333	19	20	39	26	1
LL13AUG-081213-D8	2013-08-12	28.4009	-80.5489	28.4022	-80.555	3.40821	Deep	11.4	11.7	11.55	27.6	35.5	6.9	4.2	1.3	20	20	40	56.67	1									1						1
LL13AUG-081213-S3	2013-08-12	28.5163	-80.5463	28.5213	-80.5468	0.953098	Shallow	5.8	6.9	6.35	24.3	35.3	6.4	2.8	0.566667	20	20	40	24	1
LL13AUG-081213-S4	2013-08-12	28.4928	-80.5331	28.498	-80.535	0.965467	Shallow	5.5	5.2	5.35	24.7	35.3	5.9	2.5	0.783333	20	20	40	31.67			1
LL13AUG-081213-S5	2013-08-12	28.4518	-80.5259	28.446	-80.5268	0.279996	Shallow	2.7	2.6	2.65	29.08	35.5	5.1	2.1	0.733333	20	20	40	30.33	3
LL13AUG-081213-S6	2013-08-12	28.4429	-80.5016	28.4381	-80.5039	2.75319	Shallow	3.8	3	3.4	27.8	35.5	6.7	3.8	0.683333	19	20	39	27.95
LL13AUG-081213-S7	2013-08-12	28.4179	-80.4979	28.423	-80.495	4.54686	Shallow	6.7	6.2	6.45	27.6	35.5	6.7	5.6	0.783333	20	20	40	35.33
LL13AUG-081213-S8	2013-08-12	28.4172	-80.4717	28.413	-80.4753	6.6572	Shallow	5.9	7.4	6.65	27.8	35.5	6.8	5.1	0.55	20	20	40	24.33	1
LL13SEP-091213-D7	2013-09-12	28.409	-80.418	28.41	-80.412	11.969	Deep	12.8	16.6	14.7	28.31	35.69	6.39	2.2	0.633333	20	20	40	28.67															1
LL13SEP-091213-D8	2013-09-12	28.393	-80.47	28.389	-80.472	8.63664	Deep	11.3	12.8	12.05	28.56	35.81	6.29	2	0.633333	20	20	40	25.67										1			1		2
LL13SEP-091213-S4	2013-09-12	28.478	-80.523	28.48	-80.517	1.4933	Shallow	4.2	7.1	5.65	29.14	35.84	6.47	1.6	1.05	20	20	40	49		4	3
LL13SEP-091213-S5	2013-09-12	28.461	-80.498	28.463	-80.493	2.91549	Shallow	6	11	8.5	28.79	35.79	6.29	1.9	1.05	20	20	40	44.33			1
LL13SEP-091213-S6	2013-09-12	28.452	-80.49	28.455	-80.484	3.71526	Shallow	7	8.2	7.6	28.84	35.77	6.56	1.8	1.03333	20	20	40	42
LL13SEP-091213-S7	2013-09-12	28.414	-80.456	28.416	-80.45	8.38619	Shallow	7	8.7	7.85	28.65	35.75	6.26	1.8	0.8	20	20	40	35.67															2
LL13SEP-091213-S8	2013-09-12	28.412	-80.449	28.414	-80.443	9.09625	Shallow	8.1	11.9	10	28.53	35.74	6.29	2	0.883333	20	20	40	37
LL13SEP-092313-D1	2013-09-23	28.6408	-80.5503	28.6372	-80.5558	5.26401	Deep	14.3	15.8	15.05	20.26	35.63	6.04	2.9	0.716667	20	20	40	29
LL13SEP-092313-D2	2013-09-23	28.6351	-80.6011	28.6333	-80.5954	1.41443	Deep	10.3	10.7	10.5	28.28	35.67	6.03	2.3	0.7	20	20	40	29.33
LL13SEP-092313-D3	2013-09-23	28.5546	-80.5028	28.5569	-80.4972	6.4669	Deep	12	10.6	11.3	28.16	35.7	6.11	2.8	0.766667	20	20	40	32.33	1
LL13SEP-092313-D4	2013-09-23	28.5259	-80.507	28.5251	-80.5008	5.1093	Deep	14.4	14.9	14.65	28.25	35.69	6.13	2.5	0.816667	20	20	40	35	1
LL13SEP-092313-D5	2013-09-23	28.5221	-80.4677	28.5259	-80.4735	7.94195	Deep	16.3	15.8	16.05	28.27	35.72	6.09	2.4	1.1	20	20	40	47		1											1		1
LL13SEP-092313-D6	2013-09-23	28.417	-80.5464	28.4141	-80.5516	2.58245	Deep	10.1	10.3	10.2	28.46	35.78	6.12	1.8	0.55	20	20	40	21.33															2
LL13SEP-092313-S1	2013-09-23	28.6205	-80.5651	28.6255	-80.5621	3.35755	Shallow	8.8	12.7	10.75	28.19	35.59	5.99	2.1	0.666667	20	20	40	27
LL13SEP-092313-S2	2013-09-23	28.593	-80.5785	28.5882	-80.5745	0.177739	Shallow	3.6	3.6	3.6	28.11	35.68	6.26	0.9	0.583333	20	20	40	22.67
LL13SEP-092313-S3	2013-09-23	28.5444	-80.5635	28.55	-80.5645	0.15202	Shallow	2.8	2.6	2.7	28.15	35.71	6.25	1.1	0.5	20	20	40	23.67			2
LL13OCT-101813-D1	2013-10-18	28.6362	-80.5004	28.6345	-80.4941	9.3748	Shallow	16.4	17	16.7	26.99	34.32		4.8	0.683333	20	20	40	29	4
LL13OCT-101813-D2	2013-10-18	28.6321	-80.4305	28.6289	-80.4256	15.1828	Deep	9.3	5.9	7.6	27.21	34.4	6.6	5.6	0.8	20	20	40	33
LL13OCT-101813-D3	2013-10-18	28.604	-80.5569	28.5992	-80.555	2.523	Deep	7.9	7.7	7.8	26.83	34.15		4.1	1.08333	20	20	40	45.67	5
LL13OCT-101813-D4	2013-10-18	28.5438	-80.487	28.5392	-80.4909	7.08631	Deep	11.1	11.5	11.3	27.01	34.45	6.27	3.6	0.75	20	20	40	31.33
LL13OCT-101813-D5	2013-10-18	28.526	-80.4439	28.5309	-80.4402	10.6685	Deep	15.8	13.7	14.75	27.08	34.47	6.31	3.3	0.966667	18	20	38	37.37	1
LL13OCT-101813-D6	2013-10-18	28.5256	-80.5121	28.5294	-80.5074	4.67213	Deep	13.3	13.7	13.5	27.05	34.42	6.52	3.8	0.816667	20	20	40	35.67		4													1
LL13OCT-101813-S1	2013-10-18	28.6334	-80.6127	28.6288	-80.6081	0.225784	Shallow	6.8	4.9	5.85	27.23	33.89		2.3	0.7	20	20	40	31.33		2	2
LL13OCT-101813-S2	2013-10-18	28.6079	-80.5709	28.608	-80.564	2.03237	Shallow	9.2	6.1	7.65	26.93	34.07		4.2	0.933333	20	20	40	41	8
LL13OCT-101813-D7	2013-10-21	28.5	-80.4849	28.495	-80.4852	5.44722	Deep	15.6	14.8	15.2	27.33	35.39	6.54	5.2	0.5	20	20	40	22.33	2
LL13OCT-102113-D8	2013-10-21	28.4081	-80.576	28.4081	-80.5822	0.770513	Deep	13.1	8.3	10.7	27.6	35.59	6.02	2.7	1.23333	20	20	40	50.33				1
LL13OCT-102113-S3	2013-10-21	28.4623	-80.4963	28.4568	-80.4971	2.75999	Shallow	8.2	5.8	7	27.38	35.39	6.53	3.7	0.616667	20	20	40	25
LL13OCT-102113-S4	2013-10-21	28.437	-80.5007	28.4348	-80.4948	3.4235	Shallow	4.3	4.1	4.2	27.39	35.44	6.47	3.1	0.633333	18	19	37	24.67
LL13OCT-102113-S5	2013-10-21	28.4312	-80.4878	28.4262	-80.4886	4.6265	Shallow	5	5	5	27.37	35.45	6.45	3.4	0.716667	20	20	40	28.33
LL13OCT-102113-S6	2013-10-21	28.4301	-80.5267	28.4271	-80.5319	2.14955	Shallow	5	7.5	6.25	27.71	35.43	6.68	3	1.08333	20	20	40	46			1	1
LL13OCT-102113-S7	2013-10-21	28.423	-80.4989	28.4239	-80.5051	3.93056	Shallow	6.9	7.5	7.2	27.35	35.48	6.41	3.3	0.783333	18	19	37	34.23			6
LL13OCT-102113-S8	2013-10-21	28.4185	-80.4843	28.4229	-80.4881	5.28721	Shallow	7	5.4	6.2	27.3	35.46	6.37	3.8	0.7	20	20	40	29
LL13DEC-121013-D1	2013-12-10	28.6331	-80.5429	28.6316	-80.5366	5.82633	Deep	12.3	13	12.65	21.86	37.7	7.73	2.2	0.833333	19	20	39	34.45
LL13DEC-121013-D2	2013-12-10	28.6229	-80.5064	28.6203	-80.512	7.55617	Deep	15.9	14	14.95	22.25	38.1	7.7	2	0.866667	20	20	40	36
LL13DEC-121013-D3	2013-12-10	28.6109	-80.5131	28.6073	-80.5172	6.38068	Deep	11.7	13	12.35	22.22	38.01	7.85	2.1	0.916667	20	20	40	38
LL13DEC-121013-D4	2013-12-10	28.487	-80.5019	28.4906	-80.4965	3.78868	Deep	9.4	13.3	11.35	22.44	38.31	7.9	1.4	0.716667	20	20	40	31.33							1
LL13DEC-121013-S1	2013-12-10	28.6021	-80.5665	28.6073	-80.5631	2.01084	Shallow	5	5.6	5.3	22.2	37.6	7.97	1.9	0.816667	20	20	40	34.67	1	1
LL13DEC-121013-S2	2013-12-10	28.5861	-80.535	28.5833	-80.5405	3.49035	Shallow	6.9	7.4	7.15	22.34	38.07	8.26	1.6	0.95	20	20	40	40.33			1
LL13DEC-121013-S3	2013-12-10	28.5709	-80.5679	28.5774	-80.5685	0.319384	Shallow	6.1	9.4	7.75	22.33	38.08	8.29	1	1.01667	20	20	40	47									2
LL13DEC-121013-S5	2013-12-10	28.4729	-80.5301	28.468	-80.5273	0.335298	Shallow	4.6	4.4	4.5	22.89	38.13	8.15	0.7	0.5	20	20	40	24.33							1
LL13DEC-121613-D7	2013-12-16	28.3985	-80.5134	28.4019	-80.5181	5.54471	Deep	11.6	11.1	11.35	21.56	36.66	7.06	1.4	0.533333	20	20	40	30.33	1
LL13DEC-121613-D8	2013-12-16	28.3903	-80.527	28.3954	-80.5279	5.86104	Deep	12.5	11.9	12.2	21.59	36.71	7.04	1.4	1.01667	20	20	40	45.33							1
LL13DEC-121613-NR1	2013-12-16	28.4448	-80.5338	28.4382	-80.5447	0.570536	Non-Random	2.2	3.3	2.75	21.59	36.78	7.51	1.2	1.66667	60	60	120	222		1	5				3
LL13DEC-121613-S4	2013-12-16	28.416	-80.5777	28.4111	-80.5768	0.611916	Shallow	7	6.1	6.55	21.5	36.8	7.3	1.4	0.716667	20	20	40	41		1	1
LL13DEC-121613-S7	2013-12-16	28.4382	-80.5447	28.4358	-80.5507	0.643763	Shallow	3.3	5.6	4.45	21.59	36.78	4.51	1.2	0.566667	20	20	40	33							1
LL13DEC-121613-S8	2013-12-16	28.406	-80.584	28.4003	-80.5852	0.602292	Shallow	4.9	6.7	5.8	21.52	36.8	7.46	1.6	1.51667	20	20	40	68		1	4
LL13DEC-121713-D5	2013-12-17	28.4462	-80.438	28.4513	-80.4363	8.6279	Deep	16.9	17.5	17.2	21.6	36.7	7	1.6	0.966667	20	20	40	40.67			1
LL13DEC-121713-D6	2013-12-17	28.428	-80.4459	28.4323	-80.4471	8.21884	Deep	10.3	9.8	10.05	21.5	36.6	7.1	1.4	1.08333	20	20	40	44		1
LL13DEC-121713-NR2	2013-12-17	28.4399	-80.5412	28.4451	-80.5289	0.537582	Non-Random	2.7	3	2.85					1	40	40	80	98		3	1
LL13DEC-121713-NR7	2013-12-17	28.4394	-80.5276	28.4442	-80.5235	0.927796	Non-Random	2.5	2.5	2.5					1	20	20	40	43.33			1				2
LL13DEC-121713-S6	2013-12-17	28.4417	-80.4823	28.4446	-80.4769	4.68055	Shallow	6	6.3	6.15	20.48	36.4	7.33	2	0.883333	20	20	40	37
LL13DEC-121813-NR3	2013-12-18	28.4389	-80.5448	28.444	-80.5336	0.579211	Non-Random	3.2	2.8	3	20.21	36.85	7.39	0.9	0.75	0	80	80	68.67
LL13DEC-121813-NR4	2013-12-18	28.4307	-80.5576	28.4276	-80.5626	0.74663	Non-Random	6.2	6.8	6.5					0.733333	5	75	80	102		2					1
LL13DEC-121813-NR5	2013-12-18	28.4369	-80.5468	28.4304	-80.5578	0.80697	Non-Random	3.9	7.3	5.6					0.833333	20	20	40	50.67		1
LL13DEC-121813-NR6	2013-12-18	28.4401	-80.5383	28.4345	-80.552	0.717613	Non-Random	2.5	6.5	4.5					1.01667	0	80	80	106.67
LL14JAN-011314-D1	2014-01-13	28.6202	-80.4322	28.6155	-80.4342	14.289	Deep	8.6	10.9	9.75	22.63	36.07	6.9	2.3	0.716667	20	20	40	30.67	3											1
LL14JAN-011314-D2	2014-01-13	28.5701	-80.4591	28.5762	-80.4572	10.8048	Deep	12	13.4	12.7	21.85	36.18	6.91	1.9	0.516667	20	20	40	23.67												1
LL14JAN-011314-D4	2014-01-13	28.4711	-80.4179	28.4744	-80.4236	10.3289	Deep	13.1	14.1	13.6	19.25	35.23	7.65	2.3	0.566667	20	20	40	28			2					1
LL14JAN-011314-D5	2014-01-13	28.4174	-80.4297	28.4232	-80.4303	10.1304	Deep	11.7	13.6	12.65	19.37	35.42	7.3	1.4	0.766667	20	20	40	39.33		1	1
LL14JAN-011314-D7	2014-01-13	28.3912	-80.5359	28.3885	-80.5414	5.21048	Deep	12	12.2	12.1	20.73	35.92	7.5	1.9	0.5	20	20	40	24
LL14JAN-011314-D8	2014-01-13	28.387	-80.552	28.3919	-80.5552	3.9806	Deep	11.7	11.5	11.6	20.75	35.93	7.48	2	0.766667	20	20	40	33.33
LL14JAN-011314-S1	2014-01-13	28.5892	-80.5172	28.5949	-80.5184	5.57983	Shallow	7.1	10.7	8.9	21.32	36.18	7.08	1.5	0.5	19	20	39	22.43			2
LL14JAN-011314-S2	2014-01-13	28.582	-80.532	28.5855	-80.5381	3.72433	Shallow	5.7	7	6.35	21.19	36.14	7.07	1.6	0.583333	20	20	40	26.33			1
LL14JAN-011514-D3	2014-01-15	28.5535	-80.5612	28.5584	-80.5629	0.459707	Deep	9.4	9.4	9.4	19.69	35.64	7.14	1.4	0.55	20	20	40	24.67		1							1
LL14JAN-011514-S3	2014-01-15	28.5714	-80.5673	28.5658	-80.5657	0.340323	Shallow	6.6	6.6	6.6	19.48	35.54	7.12	1.2	0.55	20	20	40	28.33		1							2
LL14JAN-011514-S4	2014-01-15	28.5155	-80.5508	28.5103	-80.5489	0.432852	Shallow	5.5	4.7	5.1	19.3	35.47	7.44	1.5	0.716667	20	20	40	51		1	1
LL14JAN-011514-S5	2014-01-15	28.4941	-80.5199	28.4886	-80.5181	2.12538	Shallow	8.1	6.7	7.4	20.11	35.84	7.5	2.1	0.633333	20	20	40	29.33			1
LL14JAN-011514-S6	2014-01-15	28.4901	-80.5257	28.4881	-80.5312	1.17787	Shallow	4.3	5.1	4.7	19.89	35.71	7.5		0.533333	20	20	40	22.67			1
LL14JAN-012014-D6	2014-01-20	28.4018	-80.4995	28.3974	-80.5031	6.1721	Deep	10.8	11.4	11.1	17.4	35.62	7.6	2.35	0.566667	20	20	40	23.67
LL14JAN-012014-NR1	2014-01-20	28.3984	-80.4921	28.3941	-80.4963	6.8293	Non-Random	9.7	11.9	10.8	17.6	35.66	7.5	2.15	0.5	20	20	40	21
LL14JAN-012014-NR2	2014-01-20	28.4557	-80.4907	28.461	-80.4927	3.23851	Non-Random	10	11.3	10.65	17.43	35.75	7.58	2.8	0.616667	20	20	40	26.33											1
LL14JAN-012014-NR3	2014-01-20	28.5154	-80.5533	28.5052	-80.5476	0.285141	Non-Random	3.3	3.8	3.55					0.75	40	40	80	63.33
LL14JAN-012014-NR4	2014-01-20	28.4442	-80.532	28.4412	-80.5441	0.462441	Non-Random	3.3	3.3	3.3	17.32	35.64	7.93	2.1	0.716667	40	40	80	70
LL14JAN-012014-S7	2014-01-20	28.4462	-80.4877	28.4517	-80.4896	3.64741	Shallow	6.7	7	6.85	17.44	35.84	7.54	1.9	0.533333	20	20	40	22.67
LL14JAN-012014-S8	2014-01-20	28.4054	-80.5818	28.4026	-80.573	1.15141	Shallow	6.1	7.8	6.95	17.5	35.6	7.5	2.3	1	20	20	40	43.33
LL14JAN-012114-NR5	2014-01-21	28.4365	-80.5435	28.4413	-80.532	0.883491	Non-Random	4.3	4.1	4.2	17.07	35.65	7.67	2.1	1.06667	0	80	80	90
LL14JAN-012114-NR6	2014-01-21	28.428	-80.5546	28.4208	-80.5643	1.17318	Non-Random	8.5	8.8	8.65	17.49	35.68	7.63	2.5	0.916667	0	80	80	73.33
LL14JAN-012114-NR7	2014-01-21	28.403	-80.581	28.392	-80.584	1.07257	Non-Random	8.8	8.5	8.65	17.47	35.7	7.73	2.8	1	0	80	80	82.67
LL14JAN-012114-NR8	2014-01-21	28.4115	-80.5348	28.4184	-80.5235	3.62278	Non-Random	10.4	9.3	9.85	17.85	35.69	7.56	2.3	1.15	0	80	80	90		1
LL14FEB-020514-NR1	2014-02-05	28.4381	-80.5563	28.4321	-80.5626	0.321168	Non-Random	3.4	6.6	5	21.34	36.57	7.44	2.9	0.833333	40	40	80	90		6	3				1
LL14FEB-020514-NR2	2014-02-05	28.4364	-80.56	28.4292	-80.5689	0.159616	Non-Random	4.9	3.9	4.4	21.66	36.5	7.42	2.4	0.683333	40	40	80	92		2	3				3
LL14FEB-021514-NR3	2014-02-05	28.4392	-80.5492	28.4382	-80.5554	0.298166	Non-Random	4.5	5.1	4.8	21.66	36.5	7.42	2.4	0.833333	19	40	59	54.08			3
LL14FEB-021014-D1	2014-02-10	28.645	-80.515	28.639	-80.517	8.31536	Shallow	12.6	14.5	13.55	15.84	35.15	7.95	3.8	0.716667	20	20	40	31.67				1													1
LL14FEB-021014-D2	2014-02-10	28.602	-80.503	28.607	-80.501	7.41153	Deep	12.4	15.8	14.1	16.23	35.39	7.94	3.7	0.733333	20	20	40	30
LL14FEB-021014-D3	2014-02-10	28.555	-80.518	28.557	-80.524	4.45692	Deep	11.8	11.2	11.5	15.68	35.17	8.08	3.7	0.766667	20	20	40	30.33
LL14FEB-021014-D4	2014-02-10	28.528	-80.459	28.533	-80.457	9.36741	Deep	15	13.6	14.3	15.99	35.35	7.9	3.6	0.616667	20	20	40	27.33		1
LL14FEB-021014-D5	2014-02-10	28.519	-80.421	28.524	-80.418	12.3933	Deep	11.1	9.7	10.4	16.4	35.59	7.77	2.8	0.666667	20	20	40	28
LL14FEB-021014-S1	2014-02-10	28.594	-80.551	28.599	-80.551	2.62117	Shallow	5.5	5.7	5.6	15.75	35.11	8.05	3.5	0.766667	20	20	40	30.67
LL14FEB-021014-S2	2014-02-10	28.525	-80.556	28.53	-80.558	0.270144	Shallow	6	6.4	6.2	16.5	34.95	8.2	2.2	0.666667	20	20	40	27.33		1
LL14FEB-021014-S3	2014-02-10	28.493	-80.524	28.499	-80.523	1.92457	Shallow	5.1	8.6	6.85	16.36	35.01	8.09	3.4	0.683333	20	20	40	28
LL14FEB-021114-D6	2014-02-11	28.475	-80.499	28.481	-80.5	3.2929	Deep	10.4	9.9	10.15	16.96	35.27	8.06	4.2	0.75	20	20	40	30
LL14FEB-021114-D7	2014-02-11	28.466	-80.475	28.472	-80.474	5.09558	Deep	11	13	12	17.04	35.27	8.08	3.8	0.666667	20	20	40	28.33		1
LL14FEB-021114-NR1	2014-02-11	28.436	-80.555	28.429	-80.565	0.487899	Non-Random	6	6.5	6.25	20.75	36.2	7.59	1.9	0.966667	33	33	66	72.6
LL14FEB-021114-NR2	2014-02-11	28.433	-80.551	28.426	-80.56	1.03367	Non-Random	7	7.9	7.45	20.42	36.21	7.53	2.8	0.916667	40	40	80	82		2											1
LL14FEB-021114-S6	2014-02-11	28.442	-80.485	28.447	-80.49	3.90041	Shallow	3.3	4.8	4.05	18.75	36.07	7.33	2.7	1.01667	20	20	40	40.67		1
LL14FEB-021114-S7	2014-02-11	28.437	-80.473	28.442	-80.471	5.51661	Shallow	6.6	9.8	8.2	18.68	35.99	7.38	2.9	0.783333	20	20	40	36.67		2
LL14FEB-021714-D8	2014-02-17	28.404	-80.502	28.41	-80.501	5.43987	Deep	10.4	9.6	10	18.57	36.2	7.52	2.5	0.533333	20	20	40	21.67
LL14FEB-021714-NR1	2014-02-17	28.4045	-80.5841	28.3934	-80.5883	0.681673	Non-Random	6.3	7.1	6.7	18.64	36.28	7.67	3.6	0.783333	40	40	80	65.33
LL14FEB-021714-NR2	2014-02-17	28.292	-80.603	28.28	-80.603	0.383757	Non-Random	5	3.5	4.25	19.6	36.34	7.63	3.3	1	40	40	80	80
LL14FEB-021714-NR3	2014-02-17	28.325	-80.602	28.32	-80.584	1.4127	Non-Random	5.2	11.6	8.4	18.9	36.3	7.59	4.8	1	60	60	120	153		5
LL14FEB-021714-S4	2014-02-17	28.466	-80.52	28.472	-80.521	1.00955	Shallow	4.4	4.6	4.5	17.93	36.08	7.6	2.4	0.516667	20	20	40	20.33
LL14FEB-021714-S5	2014-02-17	28.45	-80.524	28.447	-80.53	0.241876	Shallow	3.2	2.6	2.9	18.15	36.2	7.78	2	0.516667	20	20	40	21.67
LL14FEB-021714-S8	2014-02-17	28.437	-80.538	28.433	-80.543	1.14252	Shallow	3.9	6	4.95	18.47	36.25	7.59	2.6	0.55	20	20	40	23
LL14FEB-021814-NR1	2014-02-18	28.405	-80.466	28.394	-80.465	8.34743	Non-Random	5.8	12.6	9.2	19.05	36.22	7.64	4.6	1.08333	37	37	74	85.72
LL14FEB-021814-NR2	2014-02-18	28.439	-80.554	28.423	-80.561	0.777872	Non-Random	4.5	8.3	6.4	19.9	36.28	7.78	3.9	1	55	55	110	99.92		1	1				2
LL14FEB-021814-NR3	2014-02-18	28.422	-80.565	28.432	-80.55	1.09545	Non-Random	7.5	6.9	7.2	19.9	36.28	7.78	3.9	1.01667	57	57	114	132.05
LL14FEB-022814-NR1	2014-02-28	28.422	-80.56	28.432	-80.554	1.12962	Non-Random	8.8	7.6	8.2	20.01	36.19	7	1.7	0.866667	20	60	80	81.33			1
LL14FEB-022814-NR2	2014-02-28	28.436	-80.557	28.438	-80.544	0.538023	Non-Random	5.8	3.3	4.55	20.13	36.21	7.15	1.8	0.95	20	60	80	111.33							3
LL14FEB-022814-NR3	2014-02-28	28.437	-80.554	28.436	-80.541	0.705836	Non-Random	5.4	2.8	4.1	20.13	36.21	7.15	1.8	0.783333	20	60	80	106.67		2	3				5
LL14FEB-022814-NR4	2014-02-28	28.435	-80.549	28.436	-80.544	0.846498	Non-Random	6.3	4.1	5.2					0.566667	0	40	40	23.33
LL14MAR-030414-D5	2014-03-04	28.521	-80.53	28.526	-80.533	2.51475	Deep	11.6	10.3	10.95	19	35	7.3	2.7	0.566667	20	20	40	23.67		1
LL14MAR-030414-D7	2014-03-04	28.498	-80.502	28.496	-80.512	3.45193	Deep	12.1	10.3	11.2	19.3	34.8	7.8	2.8	0.833333	20	20	40	34.33
LL14MAR-030414-D8	2014-03-04	28.428	-80.564	28.425	-80.569	0.521327	Deep	7.3	7	7.15	20	35.2	6.7	1.6	0.8	20	20	40	34.67		2
LL14MAR-030414-NR1	2014-03-04	28.438	-80.545	28.431	-80.555	0.811691	Non-Random	4	7.9	5.95	19.9	35.1	7.11	1.7	0.966667	40	40	80	79.33		1
LL14MAR-030414-NR2	2014-03-04	28.4203	-80.5708	28.4155	-80.5677	0.978273	Deep	7.4	8.7	8.05	20.1	35.2	7.2	1.8	0.916667	20	20	40	37.33		2
LL14MAR-030414-NR3	2014-03-04	28.433	-80.547	28.439	-80.537	0.973582	Non-Random	6.6	1.6	4.1	20.2	35.2	7.3	1.6	0.916667	40	40	80	89.33		1					1
LL14MAR-030414-S4	2014-03-04	28.514	-80.552	28.52	-80.554	0.29035	Shallow	6.1	6.3	6.2	19.3	34.9	7.3	1.2	0.6	20	20	40	23.67
LL14MAR-030414-S5	2014-03-04	28.496	-80.532	28.49	-80.532	1.02872	Shallow	4.7	6.2	5.45	19.32	34.98	7.26	2.7	0.666667	20	20	40	31.33							1
LL14MAR-031014-D1	2014-03-10	28.586	-80.431	28.591	-80.433	13.649	Deep	13.2	13.8	13.5	17.11	34.25	8.01	3.1	0.8	20	20	40	34.33		1
LL14MAR-031014-D2	2014-03-10	28.573	-80.483	28.578	-80.482	8.51821	Deep	14.1	15.5	14.8	17.11	34.2	7.78	2.5	0.666667	20	20	40	28.67		1		1
LL14MAR-031014-D3	2014-03-10	28.538	-80.475	28.541	-80.48	8.08928	Deep	13	8.6	10.8	17.14	34.22	7.68	2.5	0.566667	20	20	40	28.33		1
LL14MAR-031014-D4	2014-03-10	28.522	-80.424	28.528	-80.424	12.142	Deep	5.2	8.9	7.05	17.47	34.65	7.6	2.6	0.533333	20	20	40	23.33		1
LL14MAR-031014-D6	2014-03-10	28.513	-80.44	28.517	-80.445	10.0405	Deep	13.4	16	14.7	17.36	34.52	7.65	2.6	1.11667	20	20	40	50.33				1								1
LL14MAR-031014-S1	2014-03-10	28.583	-80.504	28.588	-80.504	6.71968	Shallow	6.5	8.8	7.65	16.93	33.98	7.97	2.4	0.866667	20	20	40	36
LL14MAR-031014-S2	2014-03-10	28.578	-80.502	28.584	-80.499	6.93683	Shallow	6.1	7.7	6.9	16.96	34.03	7.9	2.1	0.9	17	23	40	38				1
LL14MAR-031014-S3	2014-03-10	28.574	-80.496	28.58	-80.494	7.35719	Shallow	5.7	7.6	6.65	16.97	34.02	7.89	2.4	0.883333	18	18	36	34.5				1
LL14MAR-031914-NR1	2014-03-19	28.3744	-80.5939	28.3631	-80.5961	0.626553	Non-Random	7.3	7.9	7.6	20.65	35.47	6.83	1.3	0.85	40	40	80	84		2	1
LL14MAR-031914-NR3	2014-03-19	28.412	-80.581	28.417	-80.578	0.371768	Non-Random	3.7	5.8	4.75	20.65	35.47	6.83	1.3	0.75	20	20	40	33.67
LL14MAR-031914-S6	2014-03-19	28.4366	-80.5572	28.4333	-80.5621	0.319517	Shallow	6.1	6.1	6.1	20.51	35.5	7.07		0.5	20	20	40	19.67
LL14MAR-031914-S7	2014-03-19	28.4352	-80.5441	28.4308	-80.5484	1.1112	Shallow	5.2	7.9	6.55	20.65	35.47	6.83	1.3	0.533333	20	20	40	24.33
LL14MAR-031914-S8	2014-03-19	28.4266	-80.4998	28.4237	-80.5056	3.74673	Shallow	5.5	7	6.25	20.07	35.38	7.09	1.4	0.5	20	20	40	22.33
LL14APR-040314-NR1	2014-04-03	28.5131	-80.5495	28.524	-80.5455	0.853368	Non-Random	5	7.9	6.45	20.54	35.47	6.9	2.3	0.933333	40	40	80	76.67							1
LL14APR-040314-S3	2014-04-03	28.5091	-80.5432	28.5121	-80.5489	0.683256	Shallow	6.4	5.2	5.8	20.5	35.46	6.67	1.65	1.41667	20	20	40	64.33					1		3
LL14APR-040314-S4	2014-04-03	28.5022	-80.5321	28.5048	-80.5386	1.26273	Shallow	7.6	6.2	6.9	20.55	35.53	7.1	2	1.03333	20	20	40	49			1				3
LL14APR-040314-S5	2014-04-03	28.4831	-80.5209	28.4863	-80.5257	1.44739	Shallow	5.5	5.3	5.4	21.15	36.65	7.22	1.9	0.683333	20	20	40	31.33			1
LL14APR-040314-S7	2014-04-03	28.4309	-80.5288	28.4297	-80.5227	2.07294	Shallow	4.6	4.6	4.6	21.64	35.8	7.5	2.7	0.7	19	18	37	26.83		1
LL14APR-040314-S8	2014-04-03	28.4301	-80.5155	28.4292	-80.5213	2.44229	Shallow	4.3	4.6	4.45	21.64	35.8	7.5	2.7	0.5	20	20	40	21
LL14APR-042214-D7	2014-04-22	28.4309	-80.4338	28.4305	-80.44	9.08466	Deep	15.5	12.2	13.85	20.38	34.58	7.49	3.4	0.683333	20	20	40	30										1
LL14APR-042214-D8	2014-04-22	28.4228	-80.5287	28.4264	-80.5331	2.55882	Deep	8.2	7.6	7.9	22.47	35.44	7.2	1.6	0.733333	20	20	40	30
LL14APR-042214-S6	2014-04-22	28.4391	-80.4679	28.439	-80.4617	6.19659	Shallow	9.3	11	10.15	20.51	34.73	7.37	2.4	0.7	19	20	39	27.3
LL14APR-042414-D1	2014-04-24	28.6241	-80.532	28.6222	-80.5375	5.58706	Deep	13.1	13.4	13.25	21.1	34.31	7.16	3.2	0.6	20	20	40	26.33	5
LL14APR-042414-D2	2014-04-24	28.5959	-80.4281	28.598	-80.4339	13.9601	Deep	12.8	13.7	13.25	21.8	34.37	7.19	7.5	0.733333	20	20	40	31	16
LL14APR-042414-D3	2014-04-24	28.5854	-80.4325	28.5906	-80.4308	13.6746	Deep	13.1	12.5	12.8	21.76	34.38	7.25	7.6	0.516667	20	20	40	23	10
LL14APR-042414-D4	2014-04-24	28.5461	-80.4569	28.5514	-80.4596	10.1972	Deep	14	12.2	13.1	21.39	34.22	7.4	4.3	0.733333	20	20	40	33	3												1
LL14APR-042414-D5	2014-04-24	28.538	-80.541	28.543	-80.546	1.95402	Deep	9.3	8.5	8.9	22.43	34.76	7.14	2.7	0.583333	20	20	40	25	3
LL14APR-042414-D6	2014-04-24	28.521	-80.502	28.52	-80.496	5.28671	Deep	14.3	14.3	14.3	21.17	34.27	7.29	2.3	0.65	20	20	40	26.33	1
LL14APR-042414-S1	2014-04-24	28.5881	-80.545	28.5881	-80.551	2.59891	Shallow	6.4	4.3	5.35	22.65	34.75	7.07	2.3	0.8	20	20	40	33
LL14APR-042414-S2	2014-04-24	28.5471	-80.4731	28.5472	-80.4673	9.02979	Shallow	7.5	5.8	6.65	20.91	34.11	7.49	3.2	0.533333	20	20	40	25.67		2											1
LL14MAY-052314-D1	2014-05-23	28.623	-80.541	28.629	-80.544	5.1828	Deep	13.7	12.5	13.1	24.28	35.48	7.13	3.22	1.01667	20	20	40	40.33	14
LL14MAY-052314-D2	2014-05-23	28.625	-80.557	28.624	-80.564	3.69848	Deep	13.7	10.1	11.9	24.9	35.47	6.94	2.73	0.916667	20	20	40	42	11	1
LL14MAY-052314-D3	2014-05-23	28.613	-80.544	28.608	-80.545	4.00429	Deep	15	11.8	13.4	24.61	35.44	7.25	4.6	0.5	20	20	40	22.33	9
LL14MAY-052314-D4	2014-05-23	28.594	-80.54	28.56	-80.54	3.07532	Deep	6.5	8.2	7.35	24.86	35.51	7.27	4.63	0.633333	20	20	40	28.67	4														1
LL14MAY-052314-D5	2014-05-23	28.563	-80.468	28.558	-80.465	9.78673	Deep	9.9	7.3	8.6	14.13	35.4	7.05	6.4	0.85	20	20	40	36	2
LL14MAY-052314-D7	2014-05-23	28.542	-80.42	28.538	-80.416	13.3436	Deep	10.8	11.3	11.05	23.97	35.33	6.98	6.7	0.766667	20	20	40	32.33	3
LL14MAY-052314-S1	2014-05-23	28.578	-80.509	28.582	-80.511	6.00713	Shallow	6	7.1	6.55	24.81	35.46	7.14	5.1	0.8	20	20	40	35.33	2							1
LL14MAY-052314-S2	2014-05-23	28.576	-80.503	28.569	-80.503	6.48639	Shallow	5.8	6.1	5.95	24.81	35.46	7.14	5.1	0.733333	20	20	40	30	2
LL14MAY-052714-D6	2014-05-27	28.54	-80.488	28.542	-80.483	7.39729	Deep	10.9	9.6	10.25	25.15	35.55	7.34	5.2	0.7	20	20	40	30.33													1
LL14MAY-052714-D8	2014-05-27	28.537	-80.536	28.536	-80.529	2.85591	Deep	10.5	11.5	11	26.17	35.58	7.05	5.3	1.8	20	20	40	80	5	3
LL14MAY-052714-S3	2014-05-27	28.437	-80.557	28.438	-80.551	0.350706	Shallow	5	4.5	4.75	27.46	35.64	7.19	3.1	0.8	20	20	40	43.33	1	5	2
LL14MAY-052714-S4	2014-05-27	28.43	-80.524	28.433	-80.529	1.92391	Shallow	3.7	3	3.35	26.4	35.59	7.3	3.7	1.06667	20	20	40	45.33	3
LL14MAY-052714-S5	2014-05-27	28.427	-80.52	28.429	-80.514	2.67	Shallow	5	4	4.5	26.4	35.59	7.3	3.7	0.983333	20	20	40	40.67	1
LL14MAY-052714-S6	2014-05-27	28.422	-80.498	28.418	-80.493	4.64818	Shallow	5.7	6.6	6.15	25.9	35.57	7.21	3.3	0.516667	20	20	40	22	1
LL14MAY-052714-S7	2014-05-27	28.422	-80.573	28.425	-80.568	0.498833	Shallow	5.3	6	5.65				2.3	1.35	20	20	40	56.67	3	4	1
LL14MAY-052714-S8	2014-05-27	28.393	-80.487	28.39	-80.482	7.78146	Shallow	6.4	12.6	9.5	25.8	35.59	7.26	7.7	0.616667	20	20	40	24.67
LL14JUN-061714-D1	2014-06-17	28.6378	-80.4454	28.6359	-80.44	14.107	Deep	12.6	11.2	11.9	25.23	35.57	6.75	13.8	0.65	20	20	40	27	4
LL14JUN-061714-D2	2014-06-17	28.5978	-80.4498	28.6027	-80.4497	12.2573	Deep	17.1	16.8	16.95	26.07	35.01	6.66	15	0.55	20	20	40	24.67	2	1	1
LL14JUN-061714-D3	2014-06-17	28.5897	-80.5062	28.5922	-80.5116	6.39495	Deep	10.1	11.3	10.7	26.27	35.63	6.7	10	0.633333	20	20	40	26	2
LL14JUN-061714-D4	2014-06-17	28.589	-80.4848	28.5859	-80.4899	8.35359	Deep	16.8	11.1	13.95	26.2	35.59	6.7	13.8	1.01667	20	20	40	45.33	18	2								1
LL14JUN-061714-D5	2014-06-17	28.5517	-80.4532	28.5481	-80.4585	10.4594	Deep	10.7	11.9	11.3	26.3	35.64	6.7	9.7	0.616667	20	20	40	25	4	1
LL14JUN-061714-D6	2014-06-17	28.5495	-80.4671	28.5514	-80.462	9.66736	Deep	7.9	9.1	8.5	26.11	35.62	6.76	8	0.55	20	20	40	23.33	2	1
LL14JUN-061714-S1	2014-06-17	28.6199	-80.5712	28.6186	-80.5773	2.28322	Shallow	5.5	10	7.75	26.54	35.67	6.65	6	0.65	20	20	40	28	11
LL14JUN-061714-S2	2014-06-17	28.5712	-80.531	28.5705	-80.5247	4.07111	Shallow	7.3	6.9	7.1	26.13	35.6	6.62	6.7	0.716667	20	20	40	30	8
LL14JUN-061714-S3	2014-06-17	28.5678	-80.5092	28.5718	-80.5057	6.00294	Shallow	5.6	5.5	5.55	26.08	35.64	6.59	6.6	1.06667	20	20	40	43.33	2	1								1
LL14JUN-061814-D7	2014-06-18	28.502	-80.5222	28.5037	-80.5285	2.102	Deep	8.8	8.5	8.65	26.85	35.64	6.64	5.5	0.616667	20	20	40	25.33	1
LL14JUN-061814-S4	2014-06-18	28.5089	-80.5447	28.5115	-80.5502	0.53992	Shallow	5.6	4.6	5.1	27.32	35.69	6.52	3.4	0.666667	20	20	40	27.33		5
LL14JUN-061814-S5	2014-06-18	28.4873	-80.5352	28.4916	-80.5395	0.393058	Shallow	4.7	4.4	4.55	27.12	35.68	6.48	2.8	0.766667	20	20	40	32.33		5
LL14JUN-061814-S6	2014-06-18	28.4848	-80.529	28.4798	-80.5315	0.716199	Shallow	3.2	5.2	4.2	27.06	35.68	6.61	2.8	0.683333	20	20	40	29.67		5
LL14JUN-061814-S7	2014-06-18	28.469	-80.5162	28.4647	-80.513	1.40603	Shallow	4.8	4.1	4.45	27.3	35.69	6.55	1.8	0.816667	20	20	40	33.67		3		1
LL14JUN-061814-S8	2014-06-18	28.458	-80.5062	28.4626	-80.5105	1.64741	Shallow	4.2	4.2	4.2	27.16	35.69	6.72	3.2	0.833333	20	20	40	33.67		3
LL14JUN-062014-D8	2014-06-20	28.393	-80.574	28.396	-80.576	1.87784	Deep	8.3	8.5	8.4	27.5	35.78	6.88	4	0.516667	20	20	40	21.33	1
LL14JUL-071414-S5	2014-07-14	28.4383	-80.5467	28.442	-80.541	0.48354	Shallow	3.9	3	3.45	28.55	35.95	6.19	1.7	0.966667	20	20	40	39.67		2
LL14JUL-071614-D5	2014-07-16	28.4883	-80.4856	28.4838	-80.4833	4.99935	Deep	12.5	12.8	12.65	28.87	35.88	6.34	2.8	0.633333	20	20	40	27.33	2
LL14JUL-071614-D6	2014-07-16	28.4453	-80.4698	28.4407	-80.4723	5.48379	Deep	11.6	8.8	10.2	28.77	35.88	6.56	2.8	0.716667	20	20	40	30.33		1
LL14JUL-071614-D8	2014-07-16	28.3947	-80.5652	28.3966	-80.5592	2.9052	Deep	10.7	12.5	11.6	28.77	35.82	6.83	3.45	0.4	20	20	40	16.67	1
LL14JUL-071614-S2	2014-07-16	28.4941	-80.5258	28.4926	-80.5317	1.33383	Shallow	5.2	5.2	5.2	28.17	35.84	5.66	2.2	0.95	20	20	40	39.33		1								1
LL14JUL-071614-S3	2014-07-16	28.4659	-80.5266	28.4713	-80.5291	0.335033	Shallow	3.5	4	3.75	28.55	35.84	6.22	1.3	0.683333	20	20	40	31.67			1
LL14JUL-071614-S4	2014-07-16	28.46	-80.5069	28.4641	-80.5112	1.63483	Shallow	4.6	4.3	4.45	28.85	35.91	5.89	1.48	0.583333	20	20	40	23.33			1
LL14JUL-071714-D7	2014-07-17	28.4131	-80.5358	28.4196	-80.5347	3.23532	Deep	10	8.8	9.4	28.42	35.87	6.63	2.7	1	20	20	40	40	4	1								1
LL14JUL-071714-S6	2014-07-17	28.4098	-80.4575	28.4111	-80.4511	8.51778	Shallow	7	7.3	7.15	28.32	35.78	6.51	2.7	0.6	20	20	40	24.67
LL14JUL-071714-S7	2014-07-17	28.4025	-80.4597	28.4049	-80.4534	8.74642	Shallow	3.8	8.2	6	28.32	35.78	6.51	2.7	0.6	20	20	40	25.33	2
LL14JUL-071714-S8	2014-07-17	28.4032	-80.4646	28.401	-80.4587	8.45186	Shallow	5.3	7	6.15	28.29	35.8	6.5	3	0.566667	20	20	40	24	3
LL14JUL-072514-D1	2014-07-25	28.639	-80.518	28.634	-80.516	7.86141	Deep	11.6	13.7	12.65	27.86	35.95	6.51	9.8	0.6	20	20	40	25.67	9	1
LL14JUL-072514-D2	2014-07-25	28.637	-80.501	28.632	-80.499	9.09926	Deep	15.5	15.8	15.65	28.85	35.95	6.46	17	0.666667	20	20	40	31	21									1
LL14JUL-072514-D3	2014-07-25	28.585	-80.42	28.589	-80.415	15.0054	Deep	12.5	12.8	12.65	28.5	35.95	6.54	13.6	0.583333	20	20	40	24.67	14
LL14JUL-072514-D4	2014-07-25	28.55	-80.418	28.554	-80.421	13.8053	Deep	12.6	14	13.3	24.81	35.85	6.98	12.6	0.616667	20	20	40	27	22
LL14JUL-072514-S1	2014-07-25	28.579	-80.494	28.575	-80.492	7.54759	Shallow	8.2	7.3	7.75	28.86	35.91	6.45	7.9	0.566667	20	20	40	26	17									1
LL14AUG-081214-D6	2014-08-12	28.4883	-80.4747	28.4842	-80.4774	5.74737	Deep	15.5	14	14.75	27.21	35.78	6.3	6.1	0.8	20	20	40	33.33	2	1
LL14AUG-081214-D7	2014-08-12	28.392	-80.439	28.389	-80.434	11.192	Deep	10.7	7.3	9	28.46	35.94	6.51	8	0.516667	20	20	40	20.67	2
LL14AUG-081214-D8	2014-08-12	28.3862	-80.5453	28.3856	-80.5508	4.653	Deep	12.5	11.3	11.9	26.56	35.87	6.46	4.4	0.683333	20	19	39	27.3
LL14AUG-081214-S3	2014-08-12	28.5029	-80.5338	28.5025	-80.5277	1.62506	Shallow	6.7	7.6	7.15	26.36	35.72	6.11	3.9	0.6	20	20	40	28	3										1
LL14AUG-081214-S4	2014-08-12	28.431	-80.4779	28.4282	-80.4723	5.71561	Shallow	5.5	4	4.75	27.28	35.81	6.57	5.8	0.65	20	20	40	28.33	3
LL14AUG-081214-S5	2014-08-12	28.4251	-80.4681	28.4253	-80.4616	6.83134	Shallow	6.7	7.9	7.3	27.28	35.81	6.57	6	0.833333	20	20	40	34	1	3
LL14AUG-081214-S6	2014-08-12	28.425	-80.461	28.4204	-80.4573	7.45473	Shallow	7.9	6.7	7.3	27.28	35.81	6.57	5.8	0.85	20	20	40	34.33	2
LL14AUG-081214-S7	2014-08-12	28.4066	-80.5854	28.405	-80.5792	0.634024	Shallow	3.4	7.6	5.5	26.65	35.92	6.95	1.8	0.683333	20	20	40	28.33	1														1
LL14AUG-081214-S8	2014-08-12	28.3868	-80.5921	28.3922	-80.5897	0.550879	Shallow	5.5	6.1	5.8	25.97	35.9	5.7	1.9	0.65	20	20	40	27.33
LL14AUG-081914-D1	2014-08-19	28.594	-80.573	28.589	-80.571	0.596596	Deep	6.4	9.8	8.1	24.44	35.56	6.61	3.2	1.11667	20	20	40	46.67		7
LL14AUG-081914-D2	2014-08-19	28.587	-80.471	28.591	-80.475	9.75938	Deep	14.3	15.5	14.9	27.2	35.39	6.8	12	1.03333	20	20	40	44	10
LL14AUG-081914-D3	2014-08-19	28.562	-80.478	28.559	-80.483	8.44743	Deep	12.3	14.9	13.6	25.2	35.5	7	9	0.916667	20	20	40	37.33	10
LL14AUG-081914-D4	2014-08-19	28.561	-80.423	28.564	-80.426	13.8041	Deep	13.7	14.9	14.3	23.3	35.59	6.78	10.9	1.26667	20	20	40	51.67	10	1								1
LL14AUG-081914-D5	2014-08-19	28.5436	-80.5475	28.5427	-80.5413	1.92836	Deep	7.6	8.5	8.05	24.14	35.53	6.43	4.3	0.8	20	20	40	35		1
LL14AUG-081914-S1	2014-08-19	28.633	-80.425	28.629	-80.422	15.6205	Shallow	5.2	6.4	5.8	27.32	35.36	6.77	7	0.683333	20	20	40	32.33	9									3
LL14AUG-081914-S2	2014-08-19	28.563	-80.565	28.559	-80.563	0.383846	Shallow	5.2	7.6	6.4	24.47	35.54	6.51	2.5	1.03333	20	20	40	42		2
LL14SEP-090814-D1	2014-09-08	28.6162	-80.5314	28.6119	-80.5276	5.43968	Deep	13.7	13.4	13.55	27.81	35.65	6.08	5.7	0.8	20	20	40	34	10
LL14SEP-090814-D2	2014-09-08	28.5868	-80.5128	28.5894	-80.5182	5.69485	Deep	8.2	7.6	7.9	27.84	35.74	6.13	7.3	0.833333	20	20	40	34.33	1
LL14SEP-090814-D3	2014-09-08	28.5811	-80.4488	28.5804	-80.4549	11.5733	Deep	15.5	13.7	14.6	27.78	35.6	6.42	9.6	0.616667	20	20	40	25.67	7
LL14SEP-090814-D4	2014-09-08	28.5138	-80.4821	28.5118	-80.4763	6.64342	Deep	14.3	14.9	14.6	27.46	35.74	6.63	6.6	0.566667	20	20	40	25.67	12
LL14SEP-090814-D5	2014-09-08	28.5043	-80.4639	28.5023	-80.4583	7.85371	Deep	15.8	16.2	16	27.9	35.74	6.42	6.4	0.666667	20	20	40	29	18
LL14SEP-090814-D6	2014-09-08	28.4992	-80.447	28.4999	-80.4532	8.6796	Deep	17.4	16.8	17.1	27.16	35.75	6.72	10.5	0.733333	20	20	40	33	20
LL14SEP-090814-S1	2014-09-08	28.6033	-80.5503	28.6069	-80.5458	3.38295	Shallow	7	10.9	8.95	28.1	35.69	6.02	6.5	0.666667	20	20	40	29.33	7														1
LL14SEP-090814-S2	2014-09-08	28.5778	-80.51	28.5787	-80.5038	6.2566	Shallow	7.6	6.1	6.85	27.94	35.74	6.25	6.4	0.616667	20	20	40	26.67	2
LL14SEP-092514-S5	2014-09-25	28.4371	-80.5101	28.4405	-80.5054	2.40878	Shallow	3.7	3.3	3.5	26.62	35.75	6.06	1.9	0.666667	20	20	40	28.67			1
LL14SEP-092514-S6	2014-09-25	28.4346	-80.4957	28.439	-80.4929	3.6809	Shallow	3.7	3.7	3.7	27.75	35.84	6.07	2.2	0.583333	20	20	40	23.67
LL14SEP-092514-S7	2014-09-25	28.4246	-80.4664	28.428	-80.4619	6.83738	Shallow	5.2	8.8	7	27.86	36	5.95	3.6	0.716667	20	20	40	31
LL14SEP-092514-S8	2014-09-25	28.3988	-80.429	28.4009	-80.4337	11.0565	Shallow	8.5	11.9	10.2	27.84	35.97	5.95	2.8	0.716667	20	20	40	29	5
LL14SEP-092614-D7	2014-09-26	28.422	-80.547	28.423	-80.553	1.96539	Deep	9.1	9.4	9.25	27.69	35.83	5.76	1.4	0.55	20	20	40	23.33		1													1
LL14SEP-092614-D8	2014-09-26	28.4	-80.543	28.401	-80.537	4.39976	Deep	11.9	11.9	11.9	27.66	35.84	5.92	2.3	0.5	20	20	40	21	1
LL14SEP-092614-S3	2014-09-26	28.436	-80.554	28.44	-80.55	0.377863	Shallow	6.7	4.3	5.5	27.48	35.56	5.75	1.4	0.633333	20	20	40	26.67		2
LL14SEP-092614-S4	2014-09-26	28.439	-80.544	28.439	-80.539	0.721632	Shallow	3.8	3.7	3.75	27.52	35.76	5.54	1.4	0.683333	20	20	40	27.67		2					1
LL14OCT-100814-D1	2014-10-08	28.621	-80.5952	28.6189	-80.5895	0.939964	Deep	11.2	9.4	10.3	26.94	35.29	6.27	5.2	0.5	20	20	40	22.33	6
LL14OCT-100814-D2	2014-10-08	28.5829	-80.4649	28.5828	-80.4587	10.6681	Deep	12.5	14.3	13.4	27.42	35.69	6.51	10.5	0.5	20	20	40	22.33	3
LL14OCT-100814-D3	2014-10-08	28.5821	-80.4461	28.5812	-80.4518	11.8673	Deep	16.8	14.8	15.8	27.53	35.78	6.52	12.6	0.616667	20	20	40	26	15
LL14OCT-100814-D4	2014-10-08	28.5738	-80.474	28.5683	-80.4745	9.21734	Deep	14.3	13	13.65	27.37	35.65	6.54	5.8	0.516667	20	20	40	21	1
LL14OCT-100814-D5	2014-10-08	28.5326	-80.5022	28.5367	-80.4988	5.78877	Deep	13.6	13.1	13.4	27.15	35.58	6.31	4	0.55	20	20	40	22.33
LL14OCT-100814-S1	2014-10-08	28.597	-80.5517	28.5994	-80.5572	2.43324	Shallow	6.6	6.6	6.6	27.26	35.34	6.26	6.6	0.566667	20	20	40	28.67	14
LL14OCT-100814-S2	2014-10-08	28.5861	-80.5419	28.584	-80.5478	2.81834	Shallow	6.1	6.4	6.25	27.3	35.58	6.38	5.4	0.766667	20	20	40	32	5		1
LL14OCT-100814-S3	2014-10-08	28.578	-80.5704	28.583	-80.5721	0.190681	Shallow	4.6	3.6	4.1	27.18	35.48	6.53	3.3	0.766667	20	20	40	33.33		1	5
LL14OCT-102014-D8	2014-10-20	28.3956	-80.5569	28.3905	-80.5599	3.37323	Deep	12.3	10.6	11.45	26.31	35.47		1.8	0.55	20	20	40	26.67	2
LL14OCT-102014-S8	2014-10-20	28.4413	-80.542	28.4399	-80.5361	0.674528	Shallow	3	2.5	2.75	25.68	35.77		1.1	0.566667	20	20	40	22.33
LL14OCT-102114-D6	2014-10-21	28.4968	-80.421	28.4928	-80.4249	10.8105	Deep	15.2	12.8	14	26.29	35.6	6.61	4.5	0.966667	20	20	40	40.67	10
LL14OCT-102114-D7	2014-10-21	28.441	-80.4591	28.4458	-80.4565	6.73073	Deep	11.5	11.5	11.5	26.35	35.55	6.4	3.7	1.4	20	20	40	58	1	1
LL14OCT-102114-S4	2014-10-21	28.4881	-80.5369	28.4828	-80.5345	0.362208	Shallow	4.9	5	4.95	26.69	35.61	6.32	2.8	1.11667	20	20	40	45.67		3
LL14OCT-102114-S5	2014-10-21	28.4669	-80.505	28.4706	-80.5092	2.1472	Shallow	7.2	7.3	7.25	26.55	35.65	6.28	2.4	0.816667	20	20	40	35.67		3
LL14OCT-102114-S6	2014-10-21	28.4573	-80.5156	28.462	-80.518	0.829942	Shallow	2.7	2.4	2.55	26.68	35.64	6.46	1.8	0.816667	20	20	40	34.67			1
LL14OCT-102114-S7	2014-10-21	28.4519	-80.4969	28.4497	-80.4909	3.09636	Shallow	6	4.8	5.4	26.55	35.61	6.38	2.5	1.4	20	20	40	57		3
LL14NOV-111314-D1	2014-11-13	28.639	-80.523	28.644	-80.526	7.62872	Deep	9.8	9.1	9.45	22.1	35.53	6.79	2.2	1.03333	19	20	39	40.3
LL14NOV-111314-D3	2014-11-13	28.556	-80.493	28.558	-80.498	6.93094	Deep	9.4	10.5	9.95	22.25	35.72	7.02	3	0.7	20	20	40	28.67
LL14NOV-111314-S1	2014-11-13	28.6323	-80.5229	28.638	-80.523	7.31295	Shallow	9.4	9.1	9.25	22.1	35.53	6.79	2.3	0.95	20	20	40	39.33	1
LL14NOV-111414-D2	2014-11-14	28.61	-80.47	28.614	-80.472	10.5547	Deep	16.2	16.5	16.35	22.39	35.59	6.83	3.8	1.03333	20	20	40	44.67			1										1
LL14NOV-111414-D4	2014-11-14	28.54	-80.477	28.54	-80.486	7.73745	Deep	7.9	10.1	9	22.35	35.74	7.05	3.2	0.766667	20	20	40	35.33	1		1
LL14NOV-111414-S2	2014-11-14	28.599	-80.553	28.6	-80.558	2.43026	Shallow	7.6	6.7	7.15	22.01	35.64	7	3.2	0.733333	20	20	40	31.67	1
LL14NOV-111414-S3	2014-11-14	28.57	-80.528	28.572	-80.533	3.82458	Shallow	7.92	7.92	7.92	22.13	35.68	7.07	2.9	0.816667	20	20	40	34.33			1
LL14DEC-120114-NR1	2014-12-01	28.4333	-80.5512	28.4278	-80.5528	1.13568	Non-Random	6.4	7.9	7.15	19.07	35.1	7.87	1.2	0.85	40	40	80	69.33															2
LL14NOV-120114-S6	2014-12-01	28.434	-80.5388	28.4374	-80.5442	1.02464	Shallow	3.4	3.3	3.35	18.93	35.1	7.79	1.1	0.55	20	20	40	25
LL14NOV-120114-S8	2014-12-01	28.4196	-80.5748	28.4242	-80.572	0.389607	Shallow	5.9	4.9	5.4	18.97	35.1	7.77	1.7	0.816667	20	20	40	33															1
LL14DEC-121114-D8	2014-12-11	28.399	-80.534	28.4	-80.54	4.68098	Deep	11.9	12.2	12.05	18.63	34.25	7.43	1.1	0.916667	20	20	40	37.33
LL14DEC-121114-S3	2014-12-11	28.44	-80.545	28.443	-80.538	0.495562	Shallow	3.9	4.8	4.35	18.46	34.3	7.08	0.5	0.8	20	20	40	37
LL14DEC-121114-S4	2014-12-11	28.423	-80.572	28.424	-80.566	0.598723	Shallow	6.7	7.9	7.3	18.67	35.25	7.44	0.5	0.716667	20	20	40	29.33
LL14DEC-121114-S6	2014-12-11	28.405	-80.585	28.403	-80.58	0.727363	Shallow	4.6	9.1	6.85	19.2	34.6	7.35	1	0.816667	20	20	40	34
LL14DEC-121114-S8	2014-12-11	28.387	-80.589	28.384	-80.538	3.2571	Shallow	7.6	10.4	9	19.23	34.67	7.31	0.9	1.23333	20	20	40	54.67
LL14NOV-121114-D6	2014-12-11	28.404	-80.5409	28.406	-80.546	3.80548	Deep	11.9	11.6	11.75	18.5	34.21	7.42	1.1	0.883333	20	20	40	36.33
LL14NOV-121114-D7	2014-12-11	28.399	-80.582	28.393	-80.582	1.17771	Deep	9.1	9.8	9.45	19.21	34.6	7.41	0.9	0.883333	20	20	40	40.67
LL14NOV-121114-D8	2014-12-11	28.397	-80.541	28.399	-80.546	4.31313	Deep	12.2	11.9	12.05	18.63	34.25	7.4	1.1	0.966667	20	20	40	39.67
LL14DEC-121314-NR1	2014-12-13	28.435	-80.44	28.547	-80.536	4.89718	Non-Random	5.5	3	4.25	17.98	34.2	7.55	0.8	1	40	40	80	101.33
LL14DEC-121314-NR2	2014-12-13	28.443	-80.437	28.532	-80.543	4.56385	Non-Random	2.7	3.7	3.2	18.44	34.6	7.24	0.8	1.06667	40	40	80	92.67
LL14DEC-121314-NR3	2014-12-13	28.445	-80.441	28.534	-80.545	4.38179	Non-Random	3.04	3.35	3.19	18.39	34.56	7.37	0.7	0.916667	40	40	80	86.67
LL14DEC-121314-NR4	2014-12-13	28.4	-80.575	28.402	-80.57	1.73459	Non-Random	8.8	9.8	9.3	18.5	34.5	7.46	1.2	0.516667	20	20	40	24
LL14DEC-121414-D1	2014-12-14	28.6	-80.454	28.606	-80.453	11.9747	Deep	17.7	17.4	17.55	17.8	34.35	7.36	2.1	0.783333	20	20	40	31.67
LL14DEC-121414-D2	2014-12-14	28.594	-80.459	28.599	-80.46	11.2368	Deep	15.2	14.6	14.9	17.5	34.5	7.32	1.9	0.55	20	20	40	26											1
LL14DEC-121414-D3	2014-12-14	28.593	-80.521	28.599	-80.524	5.23005	Deep	8.22	11.2	9.71	17.44	33.98	7.36	0.9	1.56667	20	20	40	69.67	1	1							1
LL14DEC-121414-D5	2014-12-14	28.513	-80.526	28.518	-80.527	2.63522	Deep	10.6	11.6	11.1	17.04	33.78	7.92	1.8	0.516667	20	20	40	22.33
LL14DEC-121414-S1	2014-12-14	28.594	-80.55	28.6	-80.552	2.64804	Shallow	5.2	5.8	5.5	17.2	33.71	7.4	0.8	1.38333	20	20	40	58.67	2
LL14DEC-121414-S2	2014-12-14	28.576	-80.51	28.581	-80.512	5.87334	Shallow	7.3	6.7	7	17.34	33.74	7.52	0.9	0.883333	20	20	40	42	4
LL14NOV-121414-S4	2014-12-14	28.502	-80.533	28.507	-80.531	1.60354	Shallow	6.7	7.9	7.3	16.9	33.79	7.87	1.8	0.616667	20	20	40	25.33
LL14DEC-121514-D4	2014-12-15	28.523	-80.493	28.529	-80.496	5.95519	Deep	14.6	14.6	14.6	17.92	34.51	7.3	1.6	0.516667	20	20	40	21.67
LL14DEC-121514-D6	2014-12-15	28.51	-80.424	28.505	-80.425	11.2978	Deep	10.6	12.2	11.4	17.76	34.38	7.35	1.6	0.95	20	20	40	41
LL14DEC-121514-D7	2014-12-15	28.491	-80.42	28.497	-80.425	10.8179	Deep	16.8	14.3	15.55	17.62	34.32	7.36	1.7	0.716667	20	20	40	30		1
LL14DEC-121514-S5	2014-12-15	28.42	-80.461	28.425	-80.46	7.34842	Shallow	6.8	8.3	7.55	18.2	34.63	7.26	1.6	0.633333	20	20	40	26.33
LL14DEC-121514-S7	2014-12-15	28.395	-80.48	28.4	-80.475	7.67503	Shallow	5.2	5.2	5.2	18.02	34.17	7.3	1.1	0.583333	20	20	40	24.67
LL14NOV-121514-D5	2014-12-15	28.453	-80.442	28.459	-80.443	8.05421	Deep	15.8	16.8	16.3	18.28	34.7	7.41	1.5	0.6	20	20	40	23.67
LL14NOV-121514-S7	2014-12-15	28.437	-80.48	28.443	-80.477	4.90409	Shallow	4.3	7.9	6.1	18.08	34.65	7.5	2.3	1.05	20	20	40	43
LL14DEC-121714-NR1	2014-12-17	28.4725	-80.5232	28.4751	-80.5292	0.709626	Non-Random	2.4	4.2	3.3	17.96	34.37	7.76	2	1.83333	20	20	40	74.33
LL14DEC-121714-NR2	2014-12-17	28.4766	-80.5174	28.4792	-80.5126	1.89379	Non-Random	6.9	7.9	7.4	18.67	34.61	7.63	2.1	1.5	40	40	80	144.67		1					1
LL14DEC-121714-NR3	2014-12-17	28.4812	-80.5195	28.4869	-80.5091	2.22449	Non-Random	5.6	9.6	7.6	17.96	34.37	7.76	2	0.916667	40	40	80	70
LL14NOV-121714-S5	2014-12-17	28.4729	-80.5171	28.4725	-80.5232	1.20451	Shallow	5.3	2.4	3.85	17.96	34.37	7.76	2	1.33333	20	20	40	64.33		2
LL15JAN-010615-D7	2015-01-06	28.396	-80.559	28.391	-80.558	3.33856	Deep	12.5	11.6	12.05	20.75	34.9	7.12	2.1	0.666667	20	20	40	29.67
LL15JAN-010615-D8	2015-01-06	28.393	-80.455	28.397	-80.451	9.60418	Deep	13.1	12.8	12.95	20.93	34.99	6.97	1.9	0.533333	20	20	40	25.33
LL15JAN-010615-NR1	2015-01-06	28.403	-80.443	28.407	-80.44	9.90666	Non-Random	13.7	12.5	13.1	21.01	34.94	6.99	2.3	0.766667	20	20	40	38.33			1				2
LL15JAN-010615-NR2	2015-01-06	28.43	-80.556	28.437	-80.546	0.874364	Non-Random	7.3	4.3	5.8	20.68	34.8	7.15	1.6	0.866667	40	40	80	92.67		3					2
LL15JAN-010615-NR3	2015-01-06	28.435	-80.439	28.545	-80.54	4.71844	Non-Random	4	2.1	3.05	21.23	34.9	7.7	1.2	0.666667	20	20	40	28.67			1
LL15JAN-010715-NR1	2015-01-07	28.421	-80.571	28.428	-80.561	0.717206	Non-Random	7.6	7.9	7.75	20.4	34.8	7.11	1.8	0.766667	40	40	80	90		9					1
LL15JAN-010715-NR2	2015-01-07	28.4569	-80.5235	28.4476	-80.5294	0.094823	Non-Random	1.8	1.8	1.8	19.6	34.6	7.8	0.8	0.816667	20	20	40	41			3				1
LL15JAN-010715-NR3	2015-01-07	28.4446	-80.5362	28.4396	-80.5474	0.42358	Non-Random	2.7	2.9	2.8	20.55	35	7.43	1.3	0.75	40	40	80	68.67				1			1
LL15JAN-010715-NR4	2015-01-07	28.4388	-80.548	28.4357	-80.5529	0.514597	Non-Random	3	5.8	4.4	20.58	34.9	7.51	1.45	0.55	40	40	80	52			1
LL15JAN-010715-S7	2015-01-07	28.4338	-80.4958	28.4305	-80.501	3.57674	Shallow	3.8	4.4	4.1	20.36	34.8	7.46	0.79	0.6	20	20	40	26.33			1
LL15JAN-012015-D1	2015-01-20	28.61	-80.538	28.607	-80.534	4.56901	Deep	14	13.1	13.55	16.97	34.24	9.21	3.7	1.21667	20	20	40	61.67		4	1	1								3
LL15JAN-012015-D2	2015-01-20	28.596	-80.52	28.5225	-80.5225	4.47123	Deep	10.1	12.4	11.25	17.91	34.62	9.06	2.7	0.583333	20	20	40	29												2
LL15JAN-012015-D3	2015-01-20	28.5842	-80.455	28.5884	-80.4511	11.5903	Deep	15.6	16.9	16.25	19.32	35.4	8.75	6.9	0.65	20	20	40	28.33	7
LL15JAN-012015-D4	2015-01-20	28.5404	-80.5106	28.5355	-80.5084	5.05031	Deep	12.5	13.1	12.8	17.2	34.5	9.1	2.6	0.533333	20	20	40	24.33												2
LL15JAN-012015-S1	2015-01-20	28.619	-80.4195	28.6156	-80.4239	15.3691	Shallow	4.7	8.6	6.65	22.15	36.08	8.27	5	0.566667	20	20	40	24.33	4
LL15JAN-012015-S2	2015-01-20	28.5971	-80.5296	28.6	-80.524	4.89776	Shallow	6.7	11.9	9.3	17.66	34.49	9.12	1.9	0.833333	20	20	40	41		5										1
LL15JAN-012115-D5	2015-01-21	28.5283	-80.4718	28.5231	-80.4712	7.94714	Deep	14.6	15.5	15.05	16.76	34.75	7.69	3.1	0.533333	20	20	40	22
LL15JAN-012115-D6	2015-01-21	28.4821	-80.4619	28.487	-80.4629	6.82472	Deep	15.8	16.5	16.15	17	34.63	7.63	1.6	0.6	20	20	40	28.67		2										1
LL15JAN-012115-S3	2015-01-21	28.5782	-80.5097	28.5732	-80.5107	5.87756	Shallow	8.5	7.6	8.05	16.91	34.53	7.56	2.1	0.55	20	20	40	24.67		1					1					1
LL15JAN-012115-S4	2015-01-21	28.5702	-80.5048	28.5648	-80.5054	6.17786	Shallow	5.4	10.6	8	16.81	34.54	7.59	2.5	0.733333	20	20	40	34		1	2	1
LL15JAN-012115-S5	2015-01-21	28.4706	-80.5129	28.4668	-80.5174	1.45623	Shallow	4.6	4	4.3	17.5	34.91	7.61	2	1.46667	20	20	40	64.67		3	1	1			1
LL15JAN-012115-S8	2015-01-21	28.4201	-80.4549	28.4222	-80.46	7.67907	Shallow	7.3	7.3	7.3	16.51	34.57	7.93	2.8	0.666667	20	20	40	26.67
LL15JAN-012215-NR1	2015-01-22	28.482	-80.532	28.492	-80.54	0.405735	Non-Random	5.8	4.9	5.35	18.08	34.89	7.7	1.4	0.966667	40	40	80	91.33				1			8
LL15JAN-012215-NR2	2015-01-22	28.481	-80.525	28.491	-80.528	1.21601	Non-Random	5.5	6.4	5.95	18.02	35.02	7.69	1.9	0.883333	40	40	80	96		4		4			3
LL15JAN-012215-NR3	2015-01-22	28.548	-80.554	28.558	-80.559	0.967276	Non-Random	9.7	10.9	10.3	17.07	34.88	7.43	2	0.9	40	40	80	91.33		4		1					1
LL15JAN-013015-NR1	2015-01-30	28.437	-80.545	28.44	-80.539	0.738529	Non-Random	3.7	1.8	2.75	16.52	34.2	8.05	2.2	0.866667	20	20	40	36.67
LL15JAN-013015-NR2	2015-01-30	28.437	-80.546	28.433	-80.553	0.780354	Non-Random	4.6	6.7	5.65	16.52	34.2	8.05	2.2	0.966667	20	20	40	40
LL15JAN-013015-NR3	2015-01-30	28.388	-80.543	28.382	-80.532	5.58312	Non-Random	12.6	12.8	12.7	16.62	34.57	7.97	2.4	1.06667	40	40	80	88
LL15FEB-020415-D1	2015-02-04	28.6379	-80.6091	28.6333	-80.6055	0.747626	Deep	7.6	10.4	9	16.68	33.7	7.91	3	0.533333	20	20	40	23
LL15FEB-020415-D2	2015-02-04	28.6138	-80.5006	28.6084	-80.4996	7.82682	Deep	16.1	16.8	16.45	17.23	34.4	7.68	3.4	0.6	20	20	40	27.67		2		3			1
LL15FEB-020415-D3	2015-02-04	28.6118	-80.582	28.608	-80.576	1.27509	Deep	9.8	8.8	9.3	16.84	35	7.88	3.4	0.583333	20	20	40	26												1
LL15FEB-020415-D4	2015-02-04	28.538	-80.4181	28.5329	-80.4157	13.2351	Deep	7.9	13.1	10.5	18.25	35.54	7.6	4.3	0.55	20	20	40	22.67																	1
LL15FEB-020415-D5	2015-02-04	28.52	-80.418	28.5145	-80.4182	12.3333	Deep	15.5	16.8	16.15	18.45	35.69	7.58	4.7	0.583333	20	20	40	23.67
LL15FEB-020415-S1	2015-02-04	28.5881	-80.5159	28.5822	-80.5161	5.57024	Shallow	6.8	5.5	6.15	16.83	34.53	7.86	3.2	0.583333	20	20	40	24
LL15FEB-020415-S2	2015-02-04	28.5838	-80.5229	28.5785	-80.5258	4.67127	Shallow	6.9	6	6.45	16.91	34.65	7.87	3.1	0.5	20	20	40	22.67
LL15FEB-020915-D6	2015-02-09	28.5193	-80.5099	28.5171	-80.5045	4.45409	Deep	13.7	13.7	13.7	17.26	34.55	7.56	1.85	0.95	20	20	40	42.33		4	2	1					1
LL15FEB-020915-D7	2015-02-09	28.4922	-80.4591	28.4943	-80.4653	7.31232	Deep	18	17.4	17.7	17.38	34.49	7.79	2.3	1.21667	20	20	40	54		3	3				1
LL15FEB-020915-D8	2015-02-09	28.394	-80.4899	28.3909	-80.4848	7.53887	Deep	4.9	13.1	9	17.15	34.94	7.64	2.4	0.633333	20	20	40	26
LL15FEB-020915-S3	2015-02-09	28.487	-80.537	28.4926	-80.5388	0.35826	Shallow	4.6	5.2	4.9	17.5	34.46	7.93	1.6	0.8	20	20	40	36											1
LL15FEB-020915-S4	2015-02-09	28.4552	-80.5037	28.4525	-80.4982	2.35204	Shallow	4.6	5.5	5.05	17.66	34.38	8.12	2.1	0.6	20	20	40	27			2
LL15FEB-020915-S5	2015-02-09	28.4373	-80.4751	28.4349	-80.4804	5.15027	Shallow	7.3	4.6	5.95	17.22	34.72	7.92	2.2	0.733333	20	20	40	40.33				1
LL15FEB-020915-S6	2015-02-09	28.4322	-80.4926	28.4333	-80.4986	3.77933	Shallow	4.3	4	4.15	17.3	34.77	7.85	1.6	1.33333	20	20	40	59.33			2
LL15FEB-020915-S8	2015-02-09	28.393	-80.4311	28.3973	-80.4265	11.5355	Shallow	8.5	6.4	7.45	17.56	35.38	7.59	3	0.65	20	20	40	25
LL15FEB-022315-NR1	2015-02-23	28.381	-80.593	28.391	-80.587	0.739757	Non-Random	6.4	7.6	7	16.18	34.8	7.82	0.9	0.733333	40	40	80	58.67		1
LL15FEB-022315-S7	2015-02-23	28.438	-80.548	28.442	-80.542	0.447469	Shallow	4.3	3	3.65	16.28	34.67	7.83	1.3	0.95	18	18	36	30.6
LL15MAR-030515-NR1	2015-03-05	28.4278	-80.5679	28.4193	-80.5757	0.409155	Non-Random	6.1	6.1	6.1	19.22	34.6	7.52	0.9	0.683333	40	40	80	78.67		4	2	1
LL15MAR-030515-NR2	2015-03-05	28.4216	-80.5739	28.4301	-80.5657	0.354711	Non-Random	5.5	5.5	5.5	21.44	34.6	7.7	1.5	0.766667	40	40	80	74.67		2	1				1
LL15MAR-030515-NR3	2015-03-05	28.4394	-80.5452	28.4357	-80.5573	0.452936	Non-Random	2.4	5.5	3.95	21.44	34.6	7.7	1.4	0.766667	40	40	80	64				3
LL15MAR-030915-D6	2015-03-09	28.507	-80.491	28.513	-80.492	5.41819	Deep	13.7	15.8	14.75	16.03	34.9	8.14	3.8	0.616667	20	20	40	26				2
LL15MAR-030915-D7	2015-03-09	28.488	-80.481	28.494	-80.481	5.52664	Deep	12.2	14.3	13.25	16.5	35.05	7.83	3.4	0.7	20	20	40	30.33		1										1
LL15MAR-030915-D8	2015-03-09	28.424	-80.431	28.427	-80.426	10.0517	Deep	13.1	14.6	13.85	18.65	35.75	7.86	2.3	0.616667	20	20	40	27.67		2					4
LL15MAR-030915-S4	2015-03-09	28.507	-80.536	28.512	-80.538	1.41772	Shallow	7.3	8.2	7.75	17.14	34.7	8.13	3.7	0.65	20	20	40	29									1		1
LL15MAR-030915-S5	2015-03-09	28.499	-80.528	28.504	-80.526	1.88968	Shallow	6.1	9.8	7.95	16.23	34.58	8.17	2.7	0.783333	20	20	40	32.67		2
LL15MAR-030915-S6	2015-03-09	28.444	-80.478	28.446	-80.472	5.04878	Shallow	6.1	12.5	9.3	18.06	35.37	7.9	2.2	0.733333	20	20	40	30.33		1	1
LL15MAR-030915-S7	2015-03-09	28.425	-80.451	28.427	-80.446	8.21926	Shallow	6.1	10.7	8.4	18.44	35.53	7.8	2.65	0.85	20	20	40	36		2	2				1
LL15MAR-030915-S8	2015-03-09	28.402	-80.428	28.404	-80.423	11.3901	Shallow	9.4	8.8	9.1	18.6	35.94	7.48	2.4	0.766667	20	20	40	33.33		1	1				1
LL15MAR-031215-D1	2015-03-12	28.631	-80.467	28.629	-80.473	11.3664	Deep	15.5	15.5	15.5	19.4	35.34	7.18	3	1.13333	20	20	40	66.33		9	1
LL15MAR-031215-D2	2015-03-12	28.632	-80.467	28.626	-80.467	11.5843	Deep	9.8	9.8	9.8	16.36	34.18	7.39	4.3	0.85	20	20	40	38			6						1
LL15MAR-031215-D3	2015-03-12	28.611	-80.496	28.611	-80.499	8.06015	Deep	15.8	16.5	16.15	20.47	35	7.6	2.2	0.783333	23	15	38	34.52		1	9	1
LL15MAR-031215-D4	2015-03-12	28.608	-80.466	28.613	-80.465	11.0287	Deep	15.8	17	16.4	20.59	35.31	7.47	0.8	1.01667	20	20	40	53		9											1
LL15MAR-031215-S1	2015-03-12	28.614	-80.594	28.618	-80.597	0.428923	Shallow	9.1	9.4	9.25	16.62	34.37	6.97	3.4	1.08333	20	20	40	54.33		2	5		2		4
LL15MAR-031215-S2	2015-03-12	28.6	-80.555	28.607	-80.559	2.55696	Shallow	6.1	6.7	6.4	17.8	34.72	7.14	2.2	1.65	20	20	40	74		9	6
LL15MAR-032415-D5	2015-03-24	28.501	-80.4181	28.5056	-80.418	11.6339	Deep	18	18	18	19.27	34.02	7.47	4.2	0.616667	21	20	41	25.97		1
LL15MAR-032415-NR1	2015-03-24	28.4382	-80.5382	28.4383	-80.5512	0.638766	Non-Random	3.7	5.8	4.75	22.32	34.82	6.85	1.2	0.85	40	40	80	90		1	10				8
LL15APR-040115-D6	2015-04-01	28.488	-80.516	28.487	-80.521	2.00114	Deep	7.6	4	5.8	22	35.09	7.1	2.2	1.41667	20	20	40	61		2	3		1
LL15APR-040115-S1	2015-04-01	28.642	-80.62	28.642	-80.613	0.364585	Shallow	4.3	6.7	5.5	19.93	33.8	7.14	2.4	0.816667	20	20	40	42.33		3	2		1		4
LL15APR-040115-S2	2015-04-01	28.615	-80.596	28.61	-80.591	0.341826	Shallow	6.7	8.2	7.45	19.9	34	7.03	1.8	1.31667	20	20	40	69.33		1					6
LL15APR-040115-S4	2015-04-01	28.611	-80.566	28.611	-80.571	2.15706	Shallow	6.7	7.9	7.3	20.16	34.1	7.11	2.5	2.18333	20	20	40	95	1	3	4		1
LL15APR-040115-S6	2015-04-01	28.503	-80.535	28.506	-80.54	1.12335	Shallow	4.9	4.3	4.6	20.88	34.37	7.12	2.5	0.9	20	20	40	36.33		1
LL15APR-040915-NR1	2015-04-09	28.425	-80.571	28.431	-80.56	0.469194	Non-Random	5.8	7.3	6.55				4.3	0.75	40	40	80	79.33		7	2
LL15APR-041015-NR1	2015-04-10	28.434	-80.558	28.437	-80.552	0.515042	Non-Random	6.1	5.5	5.8	25.19	35.44	6.85	2	0.85	20	20	40	41.33		2	1					1
LL15APR-041015-NR2	2015-04-10	28.438	-80.552	28.439	-80.546	0.44401	Non-Random	4.9	3	3.95	25.19	35.44	6.85	2	1.26667	20	20	40	52.67		3
LL15APR-041015-NR3	2015-04-10	28.44	-80.546	28.442	-80.54	0.455826	Non-Random	3	3.4	3.2	25.19	35.44	6.85	2	0.9	20	20	40	38.33			1
LL15APR-041015-NR4	2015-04-10	28.443	-80.54	28.445	-80.543	0.262124	Non-Random	3.7	3	3.35	25.19	35.44	6.85	2	1.05	20	20	40	47.33		1	2							1
LL15APR-041615-D1	2015-04-16	28.621	-80.551	28.618	-80.546	4.27585	Deep	14	15.2	14.6	23.78	35.69	6.62	4.8	0.533333	20	20	40	23			1
LL15APR-041615-D5	2015-04-16	28.541	-80.4772	28.5365	-80.473	8.2849	Deep	7.3	13.4	10.35	23.76	36.33	6.93	5.7	0.716667	20	20	40	30
LL15APR-041615-S5	2015-04-16	28.589	-80.532	28.5832	-80.5339	3.97867	Shallow	6.4	5.5	5.95	24.02	36.02	6.54	5	0.683333	20	20	40	29.67	3							1
LL15MAR-041615-S3	2015-04-16	28.5731	-80.5009	28.5674	-80.4982	6.76817	Shallow	3.7	6.1	4.9	24.47	36.96	6.74	4.85	0.733333	20	20	40	29.33
LL15APR-042015-S3	2015-04-20	28.613	-80.418	28.6197	-80.4183	15.6817	Shallow	6.4	5.5	5.95	25.01	36.33	6.76	5.1	0.383333	20	20	40	17.67
LL15APR-042215-D2	2015-04-22	28.5761	-80.4375	28.5809	-80.4408	12.7397	Deep	16.8	17.7	17.25	24.64	35.76	7.02	8.8	0.633333	20	20	40	27.67	4									1
LL15APR-042215-D3	2015-04-22	28.5543	-80.4663	28.56	-80.4671	9.68291	Deep	9.1	11.3	10.2	24.31	36.82	7.04	6.3	1.08333	20	20	40	48	2	1
LL15APR-042215-D4	2015-04-22	28.5518	-80.4431	28.5539	-80.4488	11.4848	Deep	14	15.8	14.9	24.31	35.86	7.07	6.2	0.7	20	20	40	36.67		3	3
LL15APR-042215-D7	2015-04-22	28.4304	-80.4573	28.4277	-80.4628	7.05215	Deep	9.1	8.2	8.65	25.34	36.56	6.81	2.9	0.533333	20	20	40	24										2
LL15APR-042215-D8	2015-04-22	28.4293	-80.4299	28.4341	-80.43	9.69707	Shallow	14.9	17.1	16	25.09	36.64	7.04	5.1	0.533333	20	20	40	21.33	1												2
LL15APR-042215-S7	2015-04-22	28.4771	-80.5153	28.4465	-80.5217	0.791387	Shallow	2.1	2.1	2.1	26.75	36.6	6.97	2.3	0.6	20	20	40	26										1
LL15APR-042215-S8	2015-04-22	28.4309	-80.4934	28.4332	-80.4986	3.78483	Shallow	3.7	3	3.35	25.91	36.57	6.97	3.3	0.533333	20	20	40	23
LL15MAY-051415-D3	2015-05-14	28.5579	-80.548	28.556	-80.5541	1.54141	Deep	8.5	11.6	10.05	24.88	36.03	6.94	3.7	0.716667	20	20	40	30.33	3
LL15MAY-051415-D4	2015-05-14	28.5327	-80.5439	28.5381	-80.5455	1.67624	Deep	8.2	8.5	8.35	24.75	36.05	6.72	2.8	0.666667	20	20	40	28.67	2	1
LL15MAY-051415-D8	2015-05-14	28.4101	-80.4753	28.414	-80.4802	6.53078	Deep	6.7	6.7	6.7	25.72	35.87	6.86	3.9	0.5	20	20	40	21
LL15MAY-051415-S2	2015-05-14	28.5079	-80.5372	28.5132	-80.5392	1.36779	Shallow	6.4	8.2	7.3	25.05	35.83	6.77	2.6	0.666667	20	20	40	28	4
LL15MAY-051415-S3	2015-05-14	28.44	-80.537	28.442	-80.543	0.615353	Shallow	2.3	2.7	2.5	27.72	35.73	7.01	2.8	0.6	20	20	40	24.67
LL15MAY-051415-S4	2015-05-14	28.437	-80.53	28.442	-80.527	1.03487	Shallow	3.1	2.6	2.85	26.22	35.75	7.03	3.3	0.55	20	20	40	23.33	1
LL15MAY-051415-S5	2015-05-14	28.4279	-80.497	28.4289	-80.5035	3.67691	Shallow	4.3	3.7	4	26.25	35.8	6.95	2.7	0.5	20	20	40	21.67
LL15MAY-051415-S6	2015-05-14	28.4238	-80.4572	28.4181	-80.458	7.67719	Shallow	6.4	6.1	6.25	25.5	35.79	6.87	3.5	0.583333	20	20	40	27								1
LL15MAY-051415-S7	2015-05-14	28.418	-80.4792	28.4187	-80.4731	6.23899	Shallow	5.5	4.6	5.05	25.58	35.91	6.82	3.7	0.683333	20	20	40	28.67
LL15MAY-051415-S8	2015-05-14	28.4068	-80.4638	28.4097	-80.4691	7.65916	Shallow	3.1	6.1	4.6	25.73	35.92	6.86	3.5	0.7	20	20	40	29
LL15MAY-060115-D1	2015-06-01	28.641	-80.509	28.639	-80.504	8.91697	Deep	14.6	16.2	15.4	27.34	36.63	6.47	4.1	0.683333	20	20	40	29.67	6
LL15MAY-060115-D2	2015-06-01	28.573	-80.435	28.57	-80.43	13.2529	Deep	16.8	15.5	16.15	27.08	36.36	6.42	4.5	0.533333	20	20	40	23.33	4	1
LL15MAY-060115-D5	2015-06-01	28.531	-80.435	28.527	-80.43	11.5529	Deep	11.3	10.4	10.85	27.12	36.53	6.45	4.6	0.833333	20	20	40	35	1
LL15MAY-060115-D6	2015-06-01	28.5302	-80.4971	28.5353	-80.494	6.17556	Deep	12.5	13.7	13.1	27.33	36.43	6.48	2.15	0.533333	20	20	40	22.67	1
LL15MAY-060115-D7	2015-06-01	28.5068	-80.4702	28.5103	-80.4736	7.11747	Deep	15.2	16.5	15.85	27.51	36.38	6.56	2.9	0.733333	20	20	40	33.33	2
LL15MAY-060115-S1	2015-06-01	28.618	-80.565	28.615	-80.56	2.99538	Shallow	7.3	8.7	8	27.6	36.4	6.17	3.1	0.65	20	20	40	27.33	1
LL15JUN-061215-D1	2015-06-12	28.639	-80.587	28.641	-80.581	2.93813	Deep	9.08	7.38	8.23	26.57	36.65	6.48	4.59	0.583333	20	20	40	24.33	3
LL15JUN-061215-D2	2015-06-12	28.609	-80.515	28.605	-80.521	6.03539	Deep	10.67	13.1	11.89	26.45	36.98	6.61	4.7	0.583333	20	20	40	25.67	7
LL15JUN-061215-D3	2015-06-12	28.606	-80.572	28.604	-80.578	1.24599	Deep	7.01	8.84	7.93	26.04	36.87	6.52	2.78	0.783333	20	20	40	32.67	4	1
LL15JUN-061215-D4	2015-06-12	28.6	-80.421	28.603	-80.416	15.2663	Deep	11.28	10.67	10.98	26.2	36.92	6.78	4.9	0.516667	20	20	40	21.33
LL15JUN-061215-D5	2015-06-12	28.596	-80.48	28.595	-80.486	8.97515	Deep	12.8	17.07	14.93	26.92	37.03	6.69	4.35	0.75	20	20	40	31.33	5	1
LL15JUN-061215-S1	2015-06-12	28.622	-80.603	28.619	-80.6	0.277894	Shallow	5.8	5.5	5.65	26.22	36.83	6.24	2.31	0.666667	20	20	40	27
LL15JUN-061215-S2	2015-06-12	28.608	-80.564	28.609	-80.571	2.06203	Shallow	4.9	7.62	6.26	26.3	36.92	6.56	3.52	0.716667	20	20	40	30.33	2
LL15JUN-062215-D6	2015-06-22	28.542	-80.464	28.538	-80.464	9.31932	Deep	10.97	11.89	11.43	25.7	36.7	7.25	8.6	0.733333	20	20	40	29	4
LL15JUN-062215-D7	2015-06-22	28.529	-80.457	28.524	-80.46	9.12344	Deep	14.33	14.94	14.64	26.37	36.7	7.21	7.9	0.716667	20	20	40	35	20									1
LL15JUN-062215-D8	2015-06-22	28.4265	-80.5278	28.4313	-80.5318	2.11261	Deep	6.4	5.18	5.79	28.32	36.75	7.24	3.9	0.616667	20	20	40	25.67	1	1
LL15JUN-062215-S3	2015-06-22	28.454	-80.505	28.458	-80.5	2.17961	Shallow	3.66	5.18	4.42	29.03	36.73	7.32	2.55	0.766667	20	20	40	33.67		1
LL15JUN-062215-S4	2015-06-22	28.441	-80.505	28.439	-80.499	2.84748	Shallow	3.35	3.66	3.51	28.94	36.7	7.24	2.9	0.7	20	20	40	30	1	1
LL15JUN-062215-S5	2015-06-22	28.4358	-80.5164	28.4317	-80.5126	2.26336	Shallow	4.27	4.27	4.27	28.56	36.75	7.38	3.4	0.583333	18	20	38	23.43										1
LL15JUN-062215-S6	2015-06-22	28.4363	-80.5298	28.4422	-80.5314	0.979185	Shallow	2.77	2.83	2.8	28.77	36.71	7.43	2.45	0.683333	20	20	40	27.67	1
LL15JUN-062215-S7	2015-06-22	28.425	-80.488	28.426	-80.482	5.08166	Shallow	5.49	3.96	4.72	28.37	36.7	7.24	5.1	0.6	20	20	40	25.67	1
LL15JUN-062215-S8	2015-06-22	28.394	-80.429	28.399	-80.426	11.5664	Shallow	6.71	6.4	6.56	27.14	36.58	7.26	6.1	0.566667	20	20	40	26.67	3							1		1
LL15JUL-071015-D5	2015-07-10	28.4886	-80.4371	28.4935	-80.4338	9.52225	Deep	14.3	9.4	11.85	25.62	35.8	7.43	15	0.833333	20	20	40	36.33	3				1
LL15JUL-071015-D6	2015-07-10	28.465	-80.443	28.4705	-80.4414	8.16797	Deep	17.4	17.1	17.25	22.39	35.51	9.01	11.1	0.583333	20	20	40	29.33	4	2
LL15JUL-071715-D1	2015-07-17	28.6102	-80.471	28.6057	-80.4675	10.6014	Deep	17.7	17.1	17.4	21.2	34.86	7.68	6.8	1	20	20	40	41.67	6									1
LL15JUL-071715-D2	2015-07-17	28.5526	-80.4367	28.5508	-80.4426	12.0325	Deep	16.5	16.2	16.35	22.01	33.05	7.81	7.6	0.95	20	20	40	39	7
LL15JUL-071715-D3	2015-07-17	28.5521	-80.5039	28.5572	-80.5012	6.20244	Deep	13.1	11.3	12.2	20.9	33.54	7.99	6.8	0.983333	20	20	40	40.67	1	1
LL15JUL-071715-D4	2015-07-17	28.498	-80.4289	28.504	-80.4291	10.5679	Deep	9.1	6.4	7.75	23.35	35.63	8.31	9.1	1.03333	20	20	40	44.67	5									1
LL15JUL-071715-S1	2015-07-17	28.618	-80.5969	28.6125	-80.5961	0.300111	Shallow	8.2	2.4	5.3	25.51	35.3	6.6	2.7	0.533333	20	20	40	24.67										2
LL15JUL-072315-D7	2015-07-23	28.3949	-80.4585	28.3989	-80.4532	9.25465	Deep	12.8	12.5	12.65	23.12		6.8	3.8	0.833333	20	20	40	34.33	2	1
LL15JUL-072315-D8	2015-07-23	28.393	-80.4429	28.3962	-80.4473	10.2425	Deep	12.8	13.7	13.25	23.11		6.99	6	0.833333	20	20	40	33.67	3
LL15JUL-072315-S2	2015-07-23	28.5403	-80.5613	28.5345	-80.5606	0.210388	Shallow	4	1.5	2.75	21.87		7.05	4.6	0.633333	20	20	40	25.67
LL15JUL-072315-S3	2015-07-23	28.5182	-80.5389	28.5229	-80.5423	1.56248	Shallow	7	7.6	7.3	22.6		7.4	4.9	0.65	20	20	40	27
LL15JUL-072315-S4	2015-07-23	28.5051	-80.547	28.4997	-80.5438	0.330258	Shallow	4.3	4.6	4.45	22.33		6.5	2.9	0.65	20	20	40	27.33			1
LL15JUL-072315-S5	2015-07-23	28.4393	-80.5532	28.4416	-80.5474	0.195888	Shallow	4.6	3.4	4	23.6		5.58	0.9	0.6	20	20	40	25.33			1
LL15JUL-072315-S6	2015-07-23	28.433	-80.5276	28.4377	-80.5306	1.43433	Shallow	4	3.7	3.85	23.48		6.9	2.7	0.616667	20	20	40	25
LL15JUL-072315-S7	2015-07-23	28.4229	-80.4598	28.4175	-80.4574	7.6281	Shallow	7.9	6.1	7	24.81		6.95	3.4	0.766667	20	20	40	32.67										1
LL15JUL-072315-S8	2015-07-23	28.4231	-80.5068	28.4263	-80.5117	3.37587	Shallow	7.3	5.8	6.55	24.9		6.64	2.4	0.583333	20	20	40	24.67
LL15AUG-081215-D1	2015-08-12	28.609	-80.527	28.608	-80.532	5.10647	Deep	13.4	13.4	13.4	24.85	36.05	7.87	8.1	0.666667	20	20	40	28.67	17
LL15AUG-081215-D2	2015-08-12	28.602	-80.442	28.598	-80.443	12.9442	Deep	16.2	17.7	16.95	24.4	35.97	7.94	11.1	0.5	20	20	40	26	10															1
LL15AUG-081215-D3	2015-08-12	28.57	-80.546	28.565	-80.542	2.44974	Deep	6.4	6.7	6.55	27.51	36.18	7.99	4.11	0.55	20	20	40	25	8									1
LL15AUG-081215-D4	2015-08-12	28.564	-80.557	28.56	-80.553	1.269	Deep	9.4	10.4	9.9	27.06	36.08	8.79	2.92	0.7	20	20	40	28	7
LL15AUG-081215-S1	2015-08-12	28.594	-80.575	28.589	-80.574	0.394006	Shallow	9.1	4.6	6.85	26.6	34.85	7.82	2.6	0.583333	20	20	40	25.33	2		1
LL15AUG-081215-S2	2015-08-12	28.587	-80.573	28.582	-80.571	0.224264	Shallow	3.4	3	3.2	27.23	36.09	8.13	1.6	0.633333	20	20	40	27			2
LL15AUG-081215-S3	2015-08-12	28.582	-80.515	28.576	-80.515	5.50561	Shallow	5.8	4.3	5.05	24.61	35.97	7.92	6.6	0.683333	20	20	40	28.33	9
LL15AUG-081215-S4	2015-08-12	28.572	-80.518	28.577	-80.521	4.96149	Shallow	5.5	5.5	5.5	27.2	34.16	7.37	6.1	0.666667	20	20	40	28	3
LL15AUG-082515-D5	2015-08-25	28.52	-80.448	28.516	-80.441	9.99209	Deep	16.8	13.7	15.25	28.72	34.31	6.92	10.8	0.616667	19	19	38	22.8	4
LL15AUG-082515-D6	2015-08-25	28.469	-80.499	28.469	-80.505	2.59244	Deep	9.4	8.5	8.95	29.27	34.24	5.72	4.3	0.566667	20	20	40	24		1
LL15AUG-082515-D7	2015-08-25	28.408	-80.433	28.406	-80.439	10.2732	Deep	11	12.5	11.75	29.08	34.25	5.91	5.5	0.75	20	20	40	30.67	9
LL15AUG-082515-D8	2015-08-25	28.391	-80.583	28.396	-80.583	1.17841	Deep	9.4	9.1	9.25	29.86	34.83	5.63	2.3	0.55	20	20	40	23
LL15AUG-082515-S5	2015-08-25	28.511	-80.432	28.505	-80.433	10.633	Shallow	7.6	9.1	8.35	28.72	34.26	8.83	7.6	0.55	20	20	40	24.67	11							1
LL15AUG-082515-S6	2015-08-25	28.471	-80.524	28.475	-80.528	0.690475	Shallow	2.1	4.3	3.2	29.62	34.2	6.18	2.8	0.583333	20	20	40	24.33
LL15AUG-082515-S7	2015-08-25	28.436	-80.473	28.432	-80.468	5.89147	Shallow	6.1	7.3	6.7	29.61	34.19	6.09	3.9	0.566667	20	20	40	24.67	1	2
LL15AUG-082515-S8	2015-08-25	28.408	-80.471	28.414	-80.473	7.04416	Shallow	7.3	7	7.15	29.4	34.22	5.21	4.7	0.783333	20	20	40	31.67	2
LL15SEP-090415-D1	2015-09-04	28.6088	-80.4591	28.6035	-80.4559	11.6743	Deep	17.1	17.1	17.1	28.48	36.11	5.13	5.2	0.783333	20	20	40	36	11	1
LL15SEP-090415-D2	2015-09-04	28.584	-80.4882	28.5883	-80.4852	8.38317	Deep	11.3	17.1	14.2	28.64	36.09	5.89	4.9	0.683333	20	20	40	29	4	1
LL15SEP-090415-D3	2015-09-04	28.5801	-80.4479	28.5765	-80.4528	11.6607	Deep	17.7	15.8	16.75	28.4	36.03	5.13	5.9	0.95	20	20	40	43.33	16
LL15SEP-090415-S1	2015-09-04	28.5936	-80.5778	28.5894	-80.5742	0.275385	Shallow	6.1	7	6.55	28.76	34.04	5.63	2.6	0.55	20	20	40	24.33		3
LL15SEP-090415-S2	2015-09-04	28.5889	-80.5746	28.584	-80.5712	0.209819	Shallow	4.6	8.2	6.4	28.71	36.12	5.98	3.5	0.683333	20	20	40	28		1
LL15SEP-090415-S5	2015-09-04	28.4454	-80.494	28.4437	-80.5001	3.04382	Shallow	4	4	4	28.63	36.03	5.37	2.5	0.5	20	20	40	21
LL15SEP-090415-S6	2015-09-04	28.443	-80.5354	28.4443	-80.5415	0.355938	Shallow	4.6	4.3	4.45	29.21	35.67	8.8	1.6	0.55	20	20	40	23.33		2
LL15SEP-090415-S7	2015-09-04	28.4357	-80.5472	28.4339	-80.5532	0.773621	Shallow	6.1	7.9	7	29.19	35.38	9.63	2.6	0.583333	20	20	40	25
LL15OCT-092415-S1	2015-09-24	28.443	-80.535	28.447	-80.53	0.316504	Shallow	3.7	2.7	3.2	27.34	34.51	7.92	0.4	0.95	20	20	40	40.33	1
LL15OCT-092415-S2	2015-09-24	28.438	-80.504	28.433	-80.508	2.75218	Shallow	2.7	4.3	3.5	27.44	34.82	8.81	1	0.733333	20	20	40	36.33		1	2
LL15SEP-092415-D8	2015-09-24	28.389	-80.525	28.388	-80.531	6.16132	Deep	11.6	12.8	12.2	27.13	35.37	6.81	2.5	0.583333	20	20	40	26.67	2
LL15SEP-092415-S3	2015-09-24	28.436	-80.548	28.44	-80.543	0.631314	Shallow	5.2	3.7	4.45	27.43	34.64	6.86	0.75	1.01667	20	20	40	50		6
LL15SEP-092415-S8	2015-09-24	28.3939	-80.4735	28.3886	-80.4752	8.40237	Shallow	9.1	12.2	10.65	27.15	35.11	6.15	1.8	0.483333	20	20	40	21
LL15OCT-092815-D6	2015-09-28	28.5463	-80.5442	28.5517	-80.5453	2.03149	Deep	8.8	9.1	8.95	28.56	34.71	7.01	3.3	0.55	20	20	40	24.67	1
LL15OCT-092815-D8	2015-09-28	28.4704	-80.4376	28.4743	-80.4353	8.80657	Deep	20.6	16.5	18.55	27.97	35.17	6.41	3.4	0.55	20	20	40	26.67	1	1											1
LL15OCT-092815-S4	2015-09-28	28.4972	-80.5315	28.5024	-80.5325	1.36826	Shallow	5.5	7.6	6.55	28.85	34.91	6.39	2.7	0.516667	20	20	40	22.33	1
LL15SEP-092815-D4	2015-09-28	28.5395	-80.4342	28.5343	-80.4341	11.771	Deep	16.2	12.8	14.5	27.7	34.8	6.17	2.5	0.65	20	20	40	28.33	3	1
LL15SEP-092815-D5	2015-09-28	28.5736	-80.5499	28.5682	-80.5512	1.91244	Deep	7.6	7.3	7.45	28.69	34.5	7.01	3.2	0.666667	20	20	40	30
LL15SEP-092815-D6	2015-09-28	28.487	-80.4215	28.4818	-80.4244	10.4182	Deep	18.9	17.1	18	27.77	35.19	6.14	3.2	0.8	20	20	40	33	2
LL15SEP-092815-D7	2015-09-28	28.5365	-80.4419	28.5402	-80.4373	11.3682	Deep	14.6	15.5	15.05	27.65	34.83	5.73	2.41	0.566667	20	20	40	24	5
LL15SEP-092815-S4	2015-09-28	28.4966	-80.5352	28.4917	-80.5329	0.901417	Shallow	5.5	5.2	5.35	29	34.91	6.55	2.3	0.633333	20	20	40	27
LL15DEC-121015-D6	2015-12-10	28.433	-80.551	28.438	-80.552	0.65153	Deep	6.1	4.6	5.35	21.62	35.3	7.71	1.5	0.583333	20	20	40	23.33
LL15DEC-121015-D7	2015-12-10	28.41	-80.508	28.414	-80.506	4.69486	Deep	8.8	8.2	8.5	21.09	35.2	7.54	2.7	0.533333	20	20	40	22.67
LL15DEC-121015-D8	2015-12-10	28.388	-80.449	28.382	-80.451	10.5522	Deep	13.1	15.5	14.3	21.14	35.52	7.44	2.5	0.5	20	20	40	23.67
LL15DEC-121015-S3	2015-12-10	28.441	-80.536	28.437	-80.541	0.859502	Shallow	3.7	3	3.35	21.43	35.2	7.56	1.2	0.65	20	20	40	26
LL15DEC-121015-S5	2015-12-10	28.438	-80.552	28.436	-80.558	0.362542	Shallow	4.6	5.2	4.9	23.83	35.26	6.82	1.3	0.633333	20	20	40	25.67
LL15DEC-121015-S6	2015-12-10	28.434	-80.536	28.439	-80.536	1.17552	Shallow	3.4	2.4	2.9	21.15	35.2	7.54	1.6	0.5	20	20	40	21
LL15DEC-121015-S7	2015-12-10	28.427	-80.507	28.421	-80.509	3.5102	Shallow	4.9	6.7	5.8	21.08	35.51	7.45	2.7	0.666667	20	20	40	27.33
LL15DEC-121015-S8	2015-12-10	28.4	-80.589	28.402	-80.584	0.567911	Shallow	3.7	6.7	5.2	21.77	35.12	7.67	2.4	0.666667	20	20	40	28.33
LL15DEC-123015-D1	2015-12-30	28.626	-80.561	28.626	-80.555	3.99336	Deep	12.2	14.6	13.4	23.43	35.12	6.54	2.4	0.683333	20	20	40	29		2
LL15DEC-123015-D2	2015-12-30	28.627	-80.49	28.626	-80.497	9.15281	Deep	16.5	16.5	16.5	23.63	35.3	6.8	2.6	0.716667	20	20	40	29
LL15DEC-123015-D3	2015-12-30	28.556	-80.521	28.551	-80.52	4.45776	Deep	11.6	12.2	11.9	23.8	35.6	5.97	2.5	0.5	20	20	40	21.33		1
LL15DEC-123015-D4	2015-12-30	28.522	-80.52	28.52	-80.526	3.21021	Deep	11.6	11	11.3	23.73	35.54	6.01	2.6	0.55	20	20	40	23.33
LL15DEC-123015-D5	2015-12-30	28.451	-80.44	28.448	-80.444	8.14518	Deep	16.8	14.3	15.55	23.52	35.36	5.69	2	0.6	20	20	40	25.67	1
LL15DEC-123015-S1	2015-12-30	28.52	-80.539	28.519	-80.545	1.39847	Shallow	8.2	6.1	7.15	23.8	35.84	5.82	2.6	0.6	20	20	40	25.33
LL15DEC-123015-S2	2015-12-30	28.495	-80.531	28.495	-80.537	0.952591	Shallow	5.2	5.5	5.35	23.73	35.65	5.38	1.8	0.633333	20	20	40	26.67
LL15DEC-123015-S4	2015-12-30	28.44	-80.481	28.441	-80.475	4.9285	Shallow	6.1	8.8	7.45	23.83	35.26	6.82	1.4	0.666667	20	20	40	29.33												1
LL16JAN-011416-D4	2016-01-14	28.4821	-80.471	28.4826	-80.4774	5.69032	Deep	15.2	14	14.6	18.5	34.64	5.99	1.6	0.5	20	20	40	21.67
LL16JAN-011416-D5	2016-01-14	28.404	-80.538	28.4104	-80.5403	3.92116	Deep	11.3	10.4	10.85	19.55	35.18		0.6	0.55	20	20	40	21.33
LL16JAN-011416-D6	2016-01-14	28.3987	-80.4197	28.3956	-80.4258	11.9341	Deep	15.5	8.2	11.85	19.45	34.88		1.4	0.783333	20	20	40	33
LL16JAN-011416-D7	2016-01-14	28.3978	-80.4562	28.3938	-80.4611	9.11997	Deep	12.2	13.1	12.65	18.64	34.73		1.5	0.8	20	20	40	33.67
LL16JAN-011416-D8	2016-01-14	28.3879	-80.4823	28.3896	-80.4889	7.97828	Deep	13.7	13.4	13.55	18.34	34.76		1.6	0.866667	20	20	40	36.33			1
LL16JAN-011416-S6	2016-01-14	28.4851	-80.5353	28.4901	-80.5373	0.407356	Shallow	5.8	4.9	5.35	17.1	34.13		1.5	0.6	20	20	40	25.33												1
LL16JAN-011416-S7	2016-01-14	28.4647	-80.5047	28.4675	-80.5096	1.99919	Shallow	7	6.4	6.7	17.6	34.38		1.7	0.533333	20	20	40	22
LL16JAN-011416-S8	2016-01-14	28.434	-80.546	28.4392	-80.548	0.712157	Shallow	5.8	3.4	4.6	19.04	35.2		1.1	0.65	20	20	40	27.67												1
LL16JAN-012116-D1	2016-01-21	28.5807	-80.5358	28.5801	-80.5297	3.84895	Deep	5.5	5.5	5.5	16.81	34.06	9.06	2.4	0.65	20	20	40	28
LL16JAN-012116-D2	2016-01-21	28.5557	-80.4854	28.5548	-80.4914	7.56485	Deep	9.1	8.5	8.8	16.74	34.01	8.51	2.6	0.716667	20	20	40	30.67
LL16JAN-012116-D3	2016-01-21	28.513	-80.416	28.508	-80.415	12.2289	Deep	16.8	17.1	16.95	17.45	34.17	8.36	3.3	0.766667	20	20	40	36.67
LL16JAN-012116-S1	2016-01-21	28.6309	-80.5226	28.6357	-80.5255	7.09994	Shallow	7.9	9.8	8.85	17.16	33.74	8.54	2	0.783333	20	20	40	36		1											1	1
LL16JAN-012116-S2	2016-01-21	28.6198	-80.5706	28.6145	-80.5684	2.50254	Shallow	4.6	6.1	5.35	16.06	33.93	8.7	1.4	0.966667	20	20	40	39.33
LL16JAN-012116-S3	2016-01-21	28.6078	-80.5648	28.6044	-80.5699	1.9077	Shallow	5.2	7	6.1	16.17	33.95	8.3	1.4	1	20	20	40	43.33
LL16JAN-012116-S4	2016-01-21	28.5721	-80.507	28.5696	-80.5013	6.33708	Shallow	5.5	5.2	5.35	16.79	34.07	8.63	2.8	0.766667	20	20	40	30.67
LL16JAN-012116-S5	2016-01-21	28.5581	-80.5654	28.5524	-80.5647	0.159689	Shallow	2.7	2.1	2.4	16.76	34.04	8.06	2.4	0.816667	20	20	40	38.67			1						11
LL16JAN-012916-NR1	2016-01-29	28.4247	-80.5735	28.432	-80.5635	0.236466	Non-Random	2.1	5.5	3.8	16.04	34.77	8.25	1.1	1.08333	40	40	80	88.67
LL16JAN-012916-NR2	2016-01-29	28.3386	-80.6029	28.3371	-80.5902	0.960931	Non-Random	4.3	11	7.65	16.24	34.77	9.18	2.9	1.05	40	40	80	96.67		1										1
LL16FEB-022216-D1	2016-02-22	28.64	-80.603	28.642	-80.597	1.67199	Deep	9.8	9.1	9.45	18.48	35.69		2.5	0.666667	20	20	40	27.67
LL16FEB-022216-D2	2016-02-22	28.608	-80.457	28.613	-80.454	11.9773	Deep	16.3	16.2	16.25	18.17	35.7		2.4	0.666667	20	20	40	28
LL16FEB-022216-D3	2016-02-22	28.605	-80.462	28.601	-80.456	11.4515	Deep	15.3	15.1	15.2	18.17	35.7		2.4	0.766667	20	20	40	30.67
LL16FEB-022216-D4	2016-02-22	28.578	-80.442	28.578	-80.449	12.1217	Deep	16.6	15.2	15.9	18.3	35.72		2.3	0.683333	20	20	40	28
LL16FEB-022216-D5	2016-02-22	28.572	-80.516	28.577	-80.513	5.43726	Deep	6.7	5.1	5.9	18.37	35.72		1.9	0.566667	20	20	40	28.33		1	1
LL16FEB-022216-D6	2016-02-22	28.563	-80.457	28.564	-80.451	11.0524	Deep	12.5	13.9	13.2	18.28	35.71		1.2	0.7	20	20	40	29.33
LL16FEB-022216-D7	2016-02-22	28.479	-80.441	28.481	-80.446	8.35308	Deep	17.7	18.3	18	18.8	35.81		1.8	0.6	20	20	40	26
LL16FEB-022216-S1	2016-02-22	28.504	-80.546	28.509	-80.548	0.394258	Shallow	5.2	5.1	5.15	18.6	35.5		1.6	0.6	20	20	40	25.67			1
LL16FEB-022616-NR1	2016-02-26	28.381	-80.592	28.371	-80.597	0.539182	Non-Random	6.5	5.3	5.9	19.73	36.05	8.64	2.4	1.05	40	40	80	109.33		3	8
LL16FEB-022616-S2	2016-02-26	28.444	-80.512	28.448	-80.514	1.58422	Shallow	2.8	3	2.9	18.2	36.1	6.8	0.7	0.633333	20	20	40	25.33
LL16FEB-022616-S3	2016-02-26	28.435	-80.547	28.44	-80.55	0.565175	Shallow	5.6	4.2	4.9	18.71	36.08	5.54	1.2	0.65	20	20	40	29			2
LL16FEB-022616-S4	2016-02-26	28.435	-80.538	28.431	-80.542	1.35912	Shallow	3.5	6.8	5.15	19.21	36.05	7.86	1.2	0.683333	20	20	40	33.67		2	2
LL16FEB-022616-S5	2016-02-26	28.43	-80.567	28.425	-80.57	0.306856	Shallow	4.3	6.5	5.4	19	36.05	8.4	1.3	0.783333	20	20	40	32.67			1
LL16FEB-022616-S6	2016-02-26	28.43	-80.515	28.434	-80.516	2.36182	Shallow	5	4	4.5	18.93	36.06	6.91	0.92	0.533333	20	20	40	22.67
LL16FEB-022616-S7	2016-02-26	28.42	-80.485	28.424	-80.488	5.17624	Shallow	6.5	4.5	5.5	18.39	36.19	8.7	1.1	0.666667	20	20	40	26.67
LL16FEB-031416-D8	2016-03-14	28.422	-80.438	28.421	-80.432	9.62977	Deep	10.7	12.2	11.45	21.93	36.39	7.72	2.3	0.55	20	20	40	23.67		1
LL16FEB-031416-S8	2016-03-14	28.414	-80.464	28.416	-80.457	7.74032	Shallow	2.7	4.6	3.65	21.89	36.4	7.75	1.3	0.55	20	20	40	22.33
LL16MAR-031416-S3	2016-03-14	28.529	-80.5582	28.524	-80.5561	0.225064	Shallow	3	4	3.5	22.17	36.36	7.45	0.9	1.16667	20	20	40	53.67							2
LL16MAR-031416-S4	2016-03-14	28.4994	-80.5295	28.5034	-80.5344	1.4516	Shallow	5.8	5.8	5.8	22.5	36.3	7.9	1.8	1	20	20	40	41.33			1
LL16MAR-031416-S5	2016-03-14	28.4667	-80.5083	28.4683	-80.5146	1.70807	Shallow	5.5	3.7	4.6	22.48	36.35	7.96	1.1	0.883333	20	20	40	38.33			4
LL16MAR-031416-S6	2016-03-14	28.4399	-80.5459	28.4349	-80.5477	0.642874	Shallow	3	5.5	4.25	22.47	36.46	7.8	1.1	0.733333	20	20	40	47			1				9
LL16MAR-031516-D8	2016-03-15	28.402	-80.552	28.407	-80.55	3.29769	Deep	10.7	10.4	10.55	22	36.5	6.8	2.4	0.833333	20	20	40	38.67		2	2										1
LL16MAR-031516-NR1	2016-03-15	28.442	-80.54	28.4373	-80.5519	0.44609	Non-Random	3	5.8	4.4	22.3	36.48	6.45	1	0.666667	40	40	80	72.67		1	3	2			3
LL16MAR-031516-NR2	2016-03-15	28.4373	-80.548	28.4326	-80.5594	0.616342	Non-Random	3.7	6.4	5.05	22.3	36.48	6.45	1	0.733333	40	40	80	93.33		3
LL16MAR-031516-S8	2016-03-15	28.415	-80.581	28.418	-80.575	0.368164	Shallow	4	6.1	5.05	22.13	36.5	6.69	1.5	0.8	20	20	40	32
LL16MAR-032216-NR1	2016-03-22	28.435	-80.538	28.445	-80.531	0.819723	Non-Random	3.5	2.7	3.1	21.28	36.48	5.51	0.9	0.9	40	40	80	82.67
LL16MAR-032216-NR2	2016-03-22	28.439	-80.549	28.429	-80.543	1.0185	Non-Random	3.6	7.5	5.55	21.28	36.48	5.51	0.9	0.883333	40	40	80	80.67
LL16MAR-032216-NR3	2016-03-22	28.412	-80.56	28.423	-80.561	1.65252	Non-Random	9.6	7.8	8.7					1.05	40	40	80	104												1
LL16MAR-032316-D1	2016-03-23	28.6327	-80.6069	28.6276	-80.6084	0.399969	Deep	6.7	3.7	5.2	21.4	36.5	6.9	2.8	0.783333	20	20	40	31.67
LL16MAR-032316-D2	2016-03-23	28.6242	-80.5737	28.6189	-80.5746	2.44803	Deep	8.2	8.2	8.2	21.4	36.5	7	2.8	0.716667	20	20	40	30
LL16MAR-032316-D3	2016-03-23	28.5662	-80.5056	28.5722	-80.5071	6.09139	Deep	4.6	5.5	5.05	21.6	36.5	7	2	0.833333	20	20	40	33.33
LL16MAR-032316-D4	2016-03-23	28.5632	-80.4992	28.5687	-80.5013	6.6075	Deep	9.1	7.6	8.35	21.6	36.5	7	2	0.733333	20	20	40	31.67
LL16MAR-032316-D5	2016-03-23	28.5575	-80.5017	28.5628	-80.4982	6.5528	Deep	10.1	9.1	9.6	21.6	36.5	7	2.3	0.683333	20	20	40	28.33
LL16MAR-032316-D6	2016-03-23	28.5038	-80.4759	28.5102	-80.4773	6.62488	Deep	14	14	14	21.58	36.53	7.1	1.8	0.55	17	17	34	18.98
LL16MAR-032316-D7	2016-03-23	28.432	-80.423	28.434	-80.418	10.5501	Deep	12.8	12.9	12.85	21.7	36.6	6.73	2.7	0.6	20	20	40	24.33
LL16MAR-032316-S1	2016-03-23	28.6238	-80.5687	28.6294	-80.5687	3.2146	Shallow	9.1	8.2	8.65	21.7	36.6	6.9	3.2	0.65	20	20	40	27.33
LL16MAR-032316-S2	2016-03-23	28.5761	-80.5131	28.5817	-80.5143	5.62898	Shallow	5.5	6.4	5.95	21.6	36.6	7	2	0.516667	20	20	40	22
LL16APR-042416-D1	2016-04-24	28.621	-80.579	28.618	-80.574	2.12723	Deep	10.2	9.7	9.95	23.72	35.97	6.73	2.7	1	20	20	40	42.33	2
LL16APR-042416-D2	2016-04-24	28.619	-80.534	28.613	-80.535	5.15592	Deep	14.7	14.2	14.45	23.69	35.85	7.03	3.6	0.916667	20	20	40	39.33	2		1
LL16APR-042416-D3	2016-04-24	28.611	-80.52	28.611	-80.526	5.79567	Deep	13.3	14.1	13.7	23.53	35.96	7.04	3.2	0.8	20	20	40	34.33
LL16APR-042416-D4	2016-04-24	28.61	-80.42	28.606	-80.424	15.1002	Deep	8.5	10.7	9.6	23.58	36.47	6.76	3.2	0.55	20	20	40	26.33
LL16APR-042416-S1	2016-04-24	28.538	-80.558	28.534	-80.555	0.59601	Shallow	7.5	8.9	8.2	24.64	36.07	6.89	2	0.65	20	20	40	28		1
LL16APR-042416-S2	2016-04-24	28.493	-80.528	28.488	-80.525	1.41349	Shallow	5.5	5	5.25	24.74	35.95	6.93	2.1	0.816667	20	20	40	36.33
LL16APR-042416-S3	2016-04-24	28.486	-80.522	28.482	-80.527	1.30807	Shallow	3.5	5	4.25	24.79	35.98	6.97	2.1	0.966667	20	20	40	40
LL16APR-042416-S4	2016-04-24	28.482	-80.531	28.477	-80.528	0.661004	Shallow	5.2	6.7	5.95	24.91	35.92	6.93	2.45	0.966667	20	20	40	40.67			1
LL16APR-042616-D5	2016-04-26	28.4901	-80.4849	28.4846	-80.4858	4.97629	Deep	11.9	11.9	11.9	23.8	36.05	6.91	3.4	0.566667	22	22	44	26.77		1
LL16APR-042616-D6	2016-04-26	28.4429	-80.4268	28.439	-80.4314	9.53741	Deep	14.6	16.5	15.55	23.84	36.38	6.93	3.4	0.666667	20	20	40	29													1
LL16APR-042616-D7	2016-04-26	28.403	-80.571	28.4025	-80.5781	1.46054	Deep	9.9	8.2	9.05	24.68	36.32	6.9	2	0.716667	20	20	40	33								1
LL16APR-042616-D8	2016-04-26	28.3898	-80.5819	28.3845	-80.585	1.32513	Deep	9.1	9.1	9.1	24.59	36.41	6.92	2	1.06667	20	20	40	42.67
LL16APR-042616-S5	2016-04-26	28.4669	-80.5102	28.4721	-80.5123	1.83635	Shallow	5.5	5.5	5.5	24.47	36.08	6.61	1.9	0.583333	18	18	36	21.6
LL16APR-042616-S6	2016-04-26	28.4314	-80.4728	28.4302	-80.4789	5.58763	Shallow	3.7	4.6	4.15	24.21	36.15	6.81	3.1	0.766667	20	20	40	34.67
LL16APR-042616-S7	2016-04-26	28.4151	-80.4699	28.4175	-80.4642	7.11216	Shallow	5.8	4.6	5.2	23.86	36.24	6.77	2.5	0.95	20	20	40	39.33		1
LL16APR-042616-S8	2016-04-26	28.3996	-80.5884	28.3938	-80.589	0.536037	Shallow	5.5	6.4	5.95	24.85	36.33	6.89	2.2	0.95	20	20	40	39.67			1
LL16MAY-052316-D1	2016-05-23	28.61	-80.45	28.616	-80.449	12.6132	Deep	16.7	17.7	17.2	25.93	36.32	6.6	7.95	0.6	20	20	40	25
LL16MAY-052316-D2	2016-05-23	28.591	-80.571	28.595	-80.575	0.608673	Deep	10.7	9.8	10.25	27.08	36.38	6.94	4.6	0.6	20	20	40	28.33	21		1
LL16MAY-052316-D3	2016-05-23	28.558	-80.516	28.563	-80.516	4.99414	Deep	11.3	7.4	9.35	26.8	36.36	6.85	5.28	0.716667	20	20	40	29.67
LL16MAY-052316-D4	2016-05-23	28.501	-80.467	28.504	-80.463	7.46954	Deep	17.4	17.2	17.3	26.24	36.26	6.73	6.08	0.516667	20	20	40	22.67		1
LL16MAY-052316-S1	2016-05-23	28.586	-80.519	28.59	-80.516	5.49961	Shallow	7.2	9	8.1	26.64	36.39	6.84	4.7	0.766667	20	20	40	31	1
LL16MAY-052316-S2	2016-05-23	28.502	-80.543	28.496	-80.542	0.411012	Shallow	4.8	2.8	3.8	27.3	36.32	7.04	2.7	0.666667	20	20	40	28.67	1		1
LL16MAY-052316-S3	2016-05-23	28.476	-80.531	28.471	-80.528	0.397683	Shallow	4.3	3.9	4.1	27.3	36.28	6.94	2.1	0.833333	20	20	40	34
LL16MAY-052316-S4	2016-05-23	28.472	-80.514	28.477	-80.513	1.88037	Shallow	6.6	8	7.3	27.03	36.26	6.77	3.81	0.883333	20	20	40	36.67	3	3
LL16MAY-053116-D5	2016-05-31	28.433	-80.429	28.431	-80.422	10.1067	Deep	16	12.4	14.2	27.23	36.36	6.45	4.15	0.716667	20	20	40	30	3
LL16MAY-053116-D6	2016-05-31	28.402	-80.491	28.405	-80.485	6.50532	Deep	9.6	9.5	9.55	27.35	36.4	6.52	3.2	0.65	20	20	40	27.67
LL16MAY-053116-D7	2016-05-31	28.399	-80.553	28.404	-80.547	3.56892	Deep	11.1	10.3	10.7	27.35	36.4	6.46	4.1	0.933333	20	20	40	39.33		2								1
LL16MAY-053116-D8	2016-05-31	28.393	-80.563	28.389	-80.558	3.31921	Deep	10.6	10.2	10.4	27.23	36.4	6.31	3.05	0.783333	20	20	40	32
LL16MAY-053116-S5	2016-05-31	28.463	-80.496	28.46	-80.502	2.56844	Shallow	7.1	6.5	6.8	27.45	36.46	6.25	2.35	0.533333	20	20	40	22
LL16MAY-053116-S6	2016-05-31	28.451	-80.508	28.453	-80.502	2.00983	Shallow	2.7	3.3	3	27.66	36.45	6.44	2.6	0.783333	20	20	40	32.67	2
LL16MAY-053116-S7	2016-05-31	28.411	-80.45	28.416	-80.448	8.8104	Shallow	7.1	8.5	7.8	27.2	36.24	6.45	4.3	0.683333	20	20	40	27.67	1
LL16MAY-053116-S8	2016-05-31	28.387	-80.591	28.382	-80.592	0.642571	Shallow	5.5	6.3	5.9	27.47	36.41	5.91	2	0.7	20	20	40	29.67													1
LL16JUN-062216-D1	2016-06-22	28.634	-80.478	28.629	-80.48	10.6604	Deep	14.8	15.8	15.3	28	36.46	6.48	2.9	0.716667	20	20	40	31	3
LL16JUN-062216-D2	2016-06-22	28.618	-80.489	28.622	-80.495	8.94725	Deep	16.6	16.5	16.55	27.97	36.46	6.56	2.6	0.666667	20	20	40	28.67	3
LL16JUN-062216-D3	2016-06-22	28.576	-80.468	28.579	-80.473	9.71287	Deep	13.4	15.9	14.65	27.93	36.46	6.5	2	0.616667	20	20	40	28	2
LL16JUN-062216-D4	2016-06-22	28.563	-80.441	28.567	-80.446	12.0917	Deep	17.4	15.6	16.5	27.83	36.46	6.58	2.5	0.566667	20	20	40	24
LL16JUN-062216-D5	2016-06-22	28.532	-80.527	28.532	-80.521	3.50287	Deep	11.1	12.2	11.65	28.46	36.55	6.99	2.6	0.55	20	20	40	23.33
LL16JUN-062216-D6	2016-06-22	28.53	-80.433	28.535	-80.438	11.4401	Deep	12.3	11.9	12.1	27.83	36.43	6.51	1.9	0.583333	20	19	39	25.35	1
LL16JUN-062216-S1	2016-06-22	28.6	-80.56	28.598	-80.565	1.83197	Shallow	5.4	5.1	5.25	28.15	36.57	6.88	1.8	0.75	20	20	40	31.33		1
LL16JUN-062216-S2	2016-06-22	28.572	-80.515	28.576	-80.518	5.23407	Shallow	7.2	5.1	6.15	28.33	36.54	6.36	2.2	0.816667	20	20	40	33.33
LL16JUN-062716-D7	2016-06-27	28.47	-80.485	28.466	-80.489	3.89069	Deep	12	12	12	28.95	36.57	6.12	5.3	0.533333	20	20	40	28.67	1						1
LL16JUN-062716-D8	2016-06-27	28.419	-80.447	28.413	-80.443	9.02776	Deep	10.7	11.8	11.25	28.8	36.54	6.26	3.4	0.583333	20	20	40	26.67	1									1
LL16JUN-062716-S3	2016-06-27	28.531	-80.559	28.534	-80.559	0.247379	Shallow	3	5.8	4.4	29.07	36.62	6.27	2.1	0.6	20	20	40	34.67		1	1				1
LL16JUN-062716-S4	2016-06-27	28.51	-80.537	28.511	-80.543	1.20596	Shallow	7.3	5.9	6.6	28.98	35.6	6.05	2.5	1.13333	20	20	40	48.33		1	1												1
LL16JUN-062716-S5	2016-06-27	28.458	-80.517	28.46	-80.511	1.07358	Shallow	2.8	4.1	3.45	29.14	36.59	6.18	1.9	0.866667	20	20	40	41.33		1					1
LL16JUN-062716-S6	2016-06-27	28.432	-80.51	28.432	-80.516	2.50867	Shallow	4.4	4.8	4.6	29.46	36.6	6.35	2.2	0.666667	20	20	40	29.67		1					1
LL16JUN-062716-S7	2016-06-27	28.429	-80.521	28.427	-80.528	2.35705	Shallow	4.8	6.2	5.5	29.3	36.63	6.31	2.9	0.8	20	20	40	33.33							2
LL16JUN-062916-NR1	2016-06-29	28.436	-80.551	28.436	-80.545	0.737175	Non-Random	5.4	3.6	4.5	29.92	36.57	5.94	1.3	0.933333	20	20	40	42		6
LL16JUN-062916-NR2	2016-06-29	28.432	-80.509	28.429	-80.521	2.52714	Non-Random	3.2	4.2	3.7	29.81	36.64	5.89	1.8	0.633333	40	40	80	58		4
LL16JUN-062916-S8	2016-06-29	28.414	-80.578	28.419	-80.575	0.488474	Shallow	6	5.6	5.8	29.83	36.57	5.88	1.9	0.65	20	20	40	31.33		1													1
LL16JUL-071416-D5	2016-07-14	28.52	-80.486	28.523	-80.49	6.29722	Deep	14.2	13.9	14.05	28.48	37.33	6.42	14	0.5	20	20	40	26.67	13									1
LL16JUL-071416-D6	2016-07-14	28.516	-80.5	28.52	-80.502	4.98681	Deep	13	14	13.5	28.45	37.35	6.43	13.6	0.833333	20	20	40	37.67	17
LL16JUL-071416-D7	2016-07-14	28.489	-80.44	28.483	-80.444	8.71558	Deep	18.2	18.8	18.5	28.36	37.23	6.62	10.3	0.516667	20	20	40	26.33	9	1
LL16JUL-071416-D8	2016-07-14	28.405	-80.428	28.407	-80.433	10.8016	Deep	10	11.2	10.6	28.27	37.3	6.55	8.9	0.5	20	20	40	20.33	2
LL16JUL-071416-S7	2016-07-14	28.424	-80.5	28.429	-80.5	3.83288	Shallow	6.2	4	5.1	29.05	37.29	6.33	5.8	0.483333	20	20	40	23.33	2
LL16JUL-071416-S8	2016-07-14	28.421	-80.497	28.424	-80.492	4.53014	Shallow	5.6	5.1	5.35	29.03	37.3	6.3	5.4	0.7	20	20	40	28.67
LL16JUL-072516-D1	2016-07-25	28.594	-80.492	28.589	-80.489	8.15863	Deep	13.3	14.2	13.75	27.94	36.4	6.49	6	0.633333	20	20	40	27.67	15
LL16JUL-072516-D2	2016-07-25	28.572	-80.431	28.567	-80.432	13.3219	Deep	16.7	16.2	16.45	26.79	36.43	6.64	11.6	0.683333	20	20	40	29	13
LL16JUL-072516-D3	2016-07-25	28.572	-80.446	28.569	-80.441	12.1716	Deep	15.4	16.9	16.15	26.63	36.4	6.62	10	0.533333	20	20	40	24.67	12
LL16JUL-072516-D4	2016-07-25	28.547	-80.493	28.542	-80.494	6.76413	Deep	12.4	12.4	12.4	25.4	36.42	6.73	5.4	0.566667	20	20	40	24.67	6	1
LL16JUL-072516-S1	2016-07-25	28.58	-80.52	28.575	-80.519	5.03879	Shallow	5	5.6	5.3	26.18	37.02	6.58	5.3	0.75	20	20	40	31	4							1
LL16JUL-072516-S2	2016-07-25	28.568	-80.524	28.57	-80.53	4.10796	Shallow	6.5	7.9	7.2	25.21	36.41	6.68	4.6	0.883333	19	18	37	34.84	6
LL16JUL-072516-S3	2016-07-25	28.544	-80.475	28.543	-80.48	8.22713	Shallow	8.7	9.8	9.25	25.65	36.44	6.75	6.9	0.666667	20	20	40	28	14
LL16JUL-072516-S4	2016-07-25	28.484	-80.532	28.479	-80.53	0.613903	Shallow	5.2	5.11	5.15	27.85	36.43	6.1	3.4	0.6	20	20	40	26	2
LL16JUL-072516-S5	2016-07-25	28.462	-80.51	28.459	-80.505	1.73109	Shallow	3.9	4.9	4.4	30.53	36.5	6.42	3.7	0.716667	20	20	40	31		2
LL16JUL-072516-S6	2016-07-25	28.458	-80.498	28.455	-80.502	2.42228	Shallow	4.6	4.2	4.4	30.74	36.59	6.44	4.2	0.833333	20	20	40	34.33	1
LL16AUG-081216-D1	2016-08-12	28.6117	-80.4231	28.6081	-80.4283	14.8017	Deep	8.1	10.5	9.3	21.75	37.13	7.52	8	0.816667	20	20	40	35.67	11									1
LL16AUG-081216-D2	2016-08-12	28.6108	-80.5634	28.6164	-80.5638	2.71383	Shallow	4.2	4.9	4.55	21.4	36.98	8.63	4.2	0.6	20	20	40	24.67	1
LL16AUG-081216-D3	2016-08-12	28.5737	-80.4475	28.5776	-80.4433	12.0822	Deep	14.9	16.4	15.65	19.1	36.92	9.5	9.7	0.65	20	20	40	29.67	4
LL16AUG-081216-D4	2016-08-12	28.5628	-80.4843	28.5672	-80.4879	7.95966	Deep	10.3	11.4	10.85	24.23	37.2	8.56	6.9	0.45	20	20	40	20.33	1
LL16AUG-081216-D5	2016-08-12	28.5264	-80.5361	28.5218	-80.532	2.29937	Deep	9.2	9.6	9.4	20.7	36.97	9.58	6.1	0.6	20	20	40	24.67
LL16AUG-081216-S1	2016-08-12	28.5798	-80.5058	28.5766	-80.5006	6.60492	Shallow	7.2	5.2	6.2	21.19	36.95	9.48	6.2	0.5	20	20	40	20.33	1
LL16AUG-081216-S2	2016-08-12	28.5091	-80.5505	28.5047	-80.5474	0.241519	Shallow	2.4	3.9	3.15	22.64	36.99	7.79	2	0.65	20	20	40	29																	1
LL16AUG-081216-S3	2016-08-12	28.4992	-80.5446	28.4957	-80.5424	0.247032	Shallow	3.1	3.6	3.35	22.31	37	8.21	3.5	0.7	20	20	40	35			2							4
LL16AUG-081618-S7	2016-08-18	28.43	-80.471	28.425	-80.467	6.35331	Shallow	4.1	5.8	4.95	25.46	37.36	7.12	5.5	0.566667	19	20	39	23.08
LL16AUG-081816-D6	2016-08-18	28.478	-80.479	28.473	-80.476	5.05912	Deep	12.4	13	12.7	23.56	37.36	7.03	9.1	0.933333	20	20	40	40	2
LL16AUG-081816-D7	2016-08-18	28.404	-80.518	28.408	-80.522	4.80674	Deep	9.8	9.7	9.75	28.12	37.47	6.58	8.3	0.766667	20	20	40	31	7
LL16AUG-081816-D8	2016-08-18	28.402	-80.552	28.407	-80.555	3.09718	Deep	10.8	10	10.4	28.42	37.56	6.53	10	0.75	20	20	40	31.33	2
LL16AUG-081816-S4	2016-08-18	28.457	-80.508	28.462	-80.508	1.66136	Shallow	4.4	4.2	4.3	27.57	37.29	6.78	2.4	0.816667	20	20	40	34.67			2	1
LL16AUG-081816-S5	2016-08-18	28.443	-80.536	28.439	-80.532	0.719305	Shallow	4.4	4.4	4.4	28.67	37.31	6.45	4.1	0.816667	18	18	36	29.7
LL16AUG-081816-S6	2016-08-18	28.431	-80.476	28.434	-80.478	5.40157	Shallow	6	5.8	5.9	26.28	37.34	7.12	4.8	0.516667	20	20	40	21.67
LL16AUG-081816-S8	2016-08-18	28.411	-80.45	28.406	-80.454	8.8232	Shallow	7.7	6.1	6.9	25.98	37.41	7.07	6.7	0.55	20	20	40	23.33
LL16SEP-090816-D6	2016-09-08	28.417	-80.565	28.419	-80.56	1.47868	Deep	8.2	8.6	8.4	28.37	37.87	6.09	0.9	1.01667	20	20	40	43		3
LL16SEP-090816-D7	2016-09-08	28.416	-80.572	28.415	-80.569	1.03336	Deep	8.4	8.4	8.4	28.39	37.85	6.13	1.3	0.583333	18	17	35	24.5	1						2
LL16SEP-090816-S3	2016-09-08	28.452	-80.524	28.448	-80.528	0.250995	Shallow	3.1	2.9	3	28.07	37.85	6.51	1.3	0.533333	20	20	40	23.67			1
LL16SEP-090816-S4	2016-09-08	28.448	-80.519	28.444	-80.522	0.934254	Shallow	3	3.2	3.1	28.39	37.87	6.41	1.2	0.633333	20	20	40	26
LL16SEP-090816-S6	2016-09-08	28.436	-80.505	28.434	-80.511	2.62676	Shallow	3.1	3.9	3.5	28.28	37.92	6.33	1	0.666667	20	20	40	27		1
LL16SEP-090816-S8	2016-09-08	28.426	-80.506	28.428	-80.501	3.54538	Shallow	5.8	4.9	5.35	28.28	37.92	6.33	1	0.583333	20	20	40	25.67
LL16SEP-092016-D1	2016-09-20	28.624	-80.519	28.625	-80.513	7.18241	Deep	6.4	14	10.2	28.76	36.07	6.1	6.1	0.566667	20	20	40	25
LL16SEP-092016-D2	2016-09-20	28.552	-80.415	28.555	-80.411	14.4479	Deep	15	18.9	16.95	28.6	36.04	6.5	5.4	0.5	20	20	40	23	6
LL16SEP-092016-D3	2016-09-20	28.54	-80.533	28.545	-80.534	2.95741	Deep	11	11	11	29.2	36.05	6.42	4.8	0.566667	20	20	40	24.67
LL16SEP-092016-D4	2016-09-20	28.538	-80.421	28.543	-80.42	13.1458	Deep	11.4	10.6	11	28.6	36.02	6.22	5.2	0.516667	20	20	40	22
LL16SEP-092016-D5	2016-09-20	28.482	-80.468	28.477	-80.47	6.0001	Deep	15.6	14.7	15.15	29.04	36.11	6.4	7.2	0.5	20	20	40	21	3
LL16SEP-092016-D8	2016-09-20	28.406	-80.474	28.404	-80.48	7.10645	Deep	7.2	8.4	7.8	29	35.97	6.2	3.2	0.566667	20	20	40	23.67
LL16SEP-092016-S1	2016-09-20	28.629	-80.524	28.635	-80.525	6.97633	Shallow	10.2	11	10.6	28.72	36.09	6.09	6.9	0.766667	20	20	40	32
LL16SEP-092016-S2	2016-09-20	28.592	-80.551	28.586	-80.55	2.3858	Shallow	5.5	5.8	5.65	29.1	36.02	6.03	6.1	0.55	20	20	40	23.67	2
LL16SEP-092016-S5	2016-09-20	28.443	-80.482	28.445	-80.488	4.14916	Shallow	7.4	5.7	6.55	29.43	35.73	6.04	2.2	0.516667	20	20	40	22
LL16SEP-092016-S7	2016-09-20	28.429	-80.477	28.424	-80.482	5.49506	Shallow	5	3.4	4.2	29.43	35.8	6.29	2.4	0.516667	20	20	40	22.67
LL16NOV-111416-D1	2016-11-14	28.614	-80.587	28.617	-80.582	1.23854	Deep	10.2	8.5	9.35	23.21	34.74	7.15	3	0.616667	20	20	40	25	1
LL16NOV-111416-D2	2016-11-14	28.58	-80.514	28.576	-80.509	5.81289	Deep	6.2	8.5	7.35	23.19	34.95	7.16	2.9	0.583333	20	20	40	24
LL16NOV-111416-D3	2016-11-14	28.58	-80.474	28.583	-80.478	9.28098	Deep	15.7	16.1	15.9	23.06	35.04	6.95	3.2	0.616667	20	20	40	26
LL16NOV-111416-D4	2016-11-14	28.554	-80.534	28.552	-80.539	2.91456	Deep	10.1	8.8	9.45	23.14	34.98	7.12	3.5	0.8	20	20	40	40		9	3
LL16NOV-111416-D5	2016-11-14	28.542	-80.522	28.541	-80.529	3.67434	Deep	12	10.9	11.45	23.2	35.01	7.21	4.3	1.2	20	20	40	49.67		2	1
LL16NOV-111416-NR1	2016-11-14	28.427	-80.559	28.425	-80.564	0.90141	Non-Random	7.4	7	7.2	23.68	35.49	7.48	3.2	0.683333	20	20	40	29.33		2
LL16NOV-111416-S1	2016-11-14	28.623	-80.572	28.619	-80.569	2.69068	Shallow	8.8	5.6	7.2	23.11	34.85	7.08	2.2	0.65	20	20	40	27.33			1
LL16NOV-111416-S2	2016-11-14	28.574	-80.523	28.575	-80.528	4.39056	Shallow	6.1	7	6.55	23.19	34.94	7.17	3	0.7	20	20	40	30	1
LL16NOV-111416-S8	2016-11-14	28.414	-80.58	28.418	-80.576	0.399992	Shallow	4.5	6.1	5.3	23.9	35.51	7.47	2.6	0.783333	20	20	40	31.33
LL16NOV-111816-D6	2016-11-18	28.477	-80.453	28.479	-80.448	7.63267	Deep	17	18.9	17.95	22.59	34.22	6.92	3.6	1.01667	20	20	40	41.67		3
LL16NOV-111816-D7	2016-11-18	28.451	-80.458	28.454	-80.453	6.79859	Deep	13	14.2	13.6	22.55	34.2	6.97	4.3	0.883333	20	20	40	37.33	1	2
LL16NOV-111816-D8	2016-11-18	28.444	-80.43	28.447	-80.426	9.55943	Deep	18.8	17.7	18.25	22.6	34.34	7.03	3.9	0.85	20	20	40	34.33	3
LL16NOV-111816-S3	2016-11-18	28.504	-80.539	28.508	-80.534	1.28587	Shallow	7	8	7.5	22.08	34.89	7.08	4.3	0.7	20	20	40	29		2
LL16NOV-111816-S4	2016-11-18	28.494	-80.523	28.498	-80.519	2.14933	Shallow	6.3	9.9	8.1	22.36	33.97	7.17	3.9	0.666667	20	20	40	28.33
LL16NOV-111816-S5	2016-11-18	28.443	-80.514	28.444	-80.52	1.36729	Shallow	3.2	3	3.1	22.27	34.58	7.25	2.45	0.633333	20	20	40	26
LL16NOV-111816-S6	2016-11-18	28.432	-80.51	28.43	-80.516	2.5956	Shallow	4.5	4.6	4.55	22.14	34.47	7.24	3	0.75	20	20	40	30.33							1
LL16NOV-111816-S7	2016-11-18	28.428	-80.518	28.425	-80.523	2.67254	Shallow	5.1	6.8	5.95	22.38	34.58	7.34		0.75	20	20	40	31	1
LL16DEC-120716-D2	2016-12-07	28.5537	-80.451	28.5504	-80.4451	11.2628	Deep	11	13	12	22.42	35.85	7.01	4.3	0.533333	20	20	40	26	11
LL16DEC-120716-D3	2016-12-07	28.55	-80.5392	28.5485	-80.5329	2.87163	Deep	10.8	11	10.9	21.98	34.47	6.89	4.1	0.816667	20	20	40	35.67	7	1
LL16DEC-120716-D4	2016-12-07	28.5401	-80.4802	28.5384	-80.486	7.56424	Deep	9	10	9.5	22.2	34.65	6.95	2.6	0.75	19	19	38	31.35	11
LL16DEC-120716-D5	2016-12-07	28.5401	-80.4329	28.5363	-80.4379	11.7259	Deep	13	14	13.5	22.4	34.89	6.87	3.8	0.716667	20	20	40	31.67	9	1
LL16DEC-120716-D6	2016-12-07	28.5299	-80.4868	28.5347	-80.4845	7.04411	Deep	13.8	13.2	13.5	22.12	34.57	6.95	3.3	0.616667	20	20	40	28.67	10	1
LL16DEC-120716-D7	2016-12-07	28.5201	-80.4767	28.5246	-80.4743	7.43134	Deep	15.8	15.8	15.8	22.16	34.66	6.98	3.7	0.933333	20	20	40	43.67	6	2						1
LL16DEC-120716-S3	2016-12-07	28.4839	-80.5049	28.4773	-80.5065	2.84878	Shallow	7.6	9.3	8.45	22.21	34.6	7.02	2.4	0.616667	20	20	40	26.33
LL16DEC-120716-S4	2016-12-07	28.4608	-80.521	28.4558	-80.5176	0.553967	Shallow	3	2	2.5	22.53	34.73	6.97	1.8	0.7	19	19	38	28.82			2
LL16DEC-120716-S5	2016-12-07	28.4539	-80.5172	28.4488	-80.5155	1.01762	Shallow	2.5	2.4	2.45	22.53	34.73	6.97	1.7	0.833333	20	20	40	38		1	2
LL16DEC-120716-S8	2016-12-07	28.43	-80.5241	28.4271	-80.5293	2.22753	Shallow	4.9	6.6	5.75	22.52	34.76	7.33	2.6	0.5	20	20	40	23.67		1	3
LL16DEC-121316-D1	2016-12-13	28.6111	-80.5172	28.6075	-80.5216	6.02103	Deep	11.8	13.7	12.75	20.9	34.5	7.2	2.1	0.8	20	20	40	37		3					1
LL16DEC-121316-D8	2016-12-13	28.494	-80.417	28.498	-80.411	11.6726	Deep	16.5	14.8	15.65	21.9	34.7	7.4	2.8	0.533333	19	19	38	21.22
LL16DEC-121316-NR1	2016-12-13	28.435	-80.554	28.429	-80.564	0.595948	Non-Random	6	6.6	6.3	22	34.6	7.7	2.1	0.566667	40	40	80	58.67		1
LL16DEC-121316-S1	2016-12-13	28.5999	-80.5569	28.5954	-80.5538	2.32984	Shallow	6.2	6.1	6.15	20.9	34.5	7	1.1	1.03333	20	20	40	45.67		1	3
LL16DEC-121316-S2	2016-12-13	28.5859	-80.5528	28.587	-80.546	2.42654	Shallow	6.3	5.4	5.85	20.9	34.5	7.1	1.5	1.2	20	20	40	52.67			4
LL16DEC-121316-S6	2016-12-13	28.45	-80.491	28.453	-80.486	3.60004	Shallow	4.5	7	5.75	21.6	34.6	7.4	1.6	0.5	20	20	40	29.67
LL16DEC-121316-S7	2016-12-13	28.444	-80.487	28.447	-80.482	4.14095	Shallow	4.6	7.3	5.95	21.6	34.6	7.4	1.6	0.5	20	20	40	21.33
LL17JAN-011817-D1	2017-01-18	28.6321	-80.5098	28.6271	-80.5086	8.04888	Deep	15	15.2	15.1	20.5	36.2	7.42	2.6	0.866667	20	20	40	36.33			1
LL17JAN-011817-D2	2017-01-18	28.6264	-80.4496	28.6238	-80.4438	13.2634	Deep	15.4	16.4	15.9	21.44	36.65	7.42	3.4	0.683333	20	20	40	27.33
LL17JAN-011817-D3	2017-01-18	28.6195	-80.5934	28.615	-80.5902	0.798441	Deep	10.5	10.4	10.45	19.88	35.89	6.7	1.4	0.65	20	20	40	32		5	3				1
LL17JAN-011817-D4	2017-01-18	28.5796	-80.4171	28.5745	-80.418	14.7887	Deep	12.9	13.4	13.15	21.47	36.61	7.48	4.6	0.716667	20	20	40	33.33		1										2	1
LL17JAN-011817-D5	2017-01-18	28.534	-80.4728	28.5281	-80.472	8.13155	Deep	13.8	14.6	14.2	20.95	36.45	7.57	3	0.616667	20	20	40	26		1
LL17JAN-011817-S1	2017-01-18	28.6227	-80.605	28.6192	-80.6	0.233075	Shallow	3	6.1	4.55	19.75	35.74	7.12	1.4	0.5	20	20	40	22.67							2
LL17JAN-011817-S2	2017-01-18	28.6061	-80.5871	28.6087	-80.5925	0.276822	Shallow	2.9	3	2.95	20.09	36.06	6.64	1.3	0.7	20	20	40	31.33			1						1
LL17JAN-011817-S3	2017-01-18	28.5246	-80.422	28.529	-80.4174	12.6063	Shallow	6.3	11.9	9.1	21.07	36.68	6.9	2.8	0.566667	20	20	40	24.33
LL17JAN-012517-D6	2017-01-25	28.443	-80.43	28.438	-80.431	9.40884	Deep	17.4	16.5	16.95	22.92	36.88	6.72	2.7	1.01667	20	21	41	51.93		1	13				4
LL17JAN-012517-D7	2017-01-25	28.414	-80.477	28.413	-80.482	6.29597	Deep	6.4	7.6	7	22.12	36.92	6.95	2.4	0.633333	20	20	40	28
LL17JAN-012517-D8	2017-01-25	28.403	-80.583	28.399	-80.578	1.06975	Deep	6.7	8.2	7.45	22.94	36.9	6.78	1.8	0.566667	20	20	40	25.33		2
LL17JAN-012517-S4	2017-01-25	28.487	-80.522	28.488	-80.528	1.4167	Shallow	5.6	5.6	5.6	20.33	36.42	7.32	1.2	0.5	20	20	40	22			1
LL17JAN-012517-S5	2017-01-25	28.441	-80.48	28.445	-80.484	4.46323	Shallow	6.7	7.3	7	20.52	36.76	7.21	1.2	0.866667	20	20	40	37.33			1
LL17JAN-012517-S6	2017-01-25	28.432	-80.518	28.434	-80.524	2.00085	Shallow	3.6	2.9	3.25	22.02	36.9	7.07	1.6	0.716667	20	20	40	32
LL17JAN-012517-S7	2017-01-25	28.425	-80.496	28.43	-80.5	3.91079	Shallow	5.8	3.8	4.8	21.99	36.91	6.97	2	0.666667	20	20	40	27.67
LL17JAN-012517-S8	2017-01-25	28.415	-80.462	28.42	-80.465	7.34837	Shallow	4.9	3.3	4.1	21	36.79	7.12	1.3	1.71667	20	20	40	78		2	6				1
LL17FEB-020217-D1	2017-02-02	28.608	-80.443	28.606	-80.45	12.7435	Deep	16.2	16.8	16.5	20.82	36.22	7.4	10.7	1.21667	20	20	40	29.67																1
LL17FEB-020217-D2	2017-02-02	28.561	-80.495	28.555	-80.494	7.04991	Deep	10	9.6	9.8	21.06	36.29	7.46	7.9	0.616667	20	20	40	26
LL17FEB-020217-D3	2017-02-02	28.55	-80.538	28.551	-80.532	3.00065	Deep	10.3	11.2	10.75	20.67	36.48	7.13	4.6	0.883333	20	20	40	41.67			4										2
LL17FEB-020217-D4	2017-02-02	28.539	-80.48	28.536	-80.485	7.55436	Deep	9	11.5	10.25	21	36.29	7.44	7.1	0.7	20	20	40	31						1
LL17FEB-020217-D5	2017-02-02	28.531	-80.492	28.537	-80.495	6.41012	Deep	13.5	12.6	13.05	21.13	36.3	7.37	5.8	0.866667	20	20	40	36
LL17FEB-020217-S1	2017-02-02	28.588	-80.557	28.583	-80.557	1.67712	Shallow	6.2	6.5	6.35	21.03	36.41	7.19	4.3	0.85	20	20	40	35
LL17FEB-020217-S2	2017-02-02	28.57	-80.514	28.573	-80.519	5.17051	Shallow	8	5.8	6.9	21.16	36.38	7.27	5.1	0.75	20	20	40	31.33
LL17FEB-020217-S4	2017-02-02	28.437	-80.517	28.435	-80.511	2.11274	Shallow	3.9	3.9	3.9	25.55	36.65	7.08	1.2	0.85	20	20	40	42.67			2
LL17FEB-020217-S7	2017-02-02	28.399	-80.59	28.404	-80.588	0.319288	Shallow	3.9	2.8	3.35	21.5	36.46	7.32	2.7	0.65	20	20	40	27
LL17FEB-021717-D6	2017-02-17	28.503	-80.45	28.506	-80.455	8.6812	Deep	17.8	16.9	17.35	21.43	36.42	7.18	3.2	0.8	22	22	44	35.93
LL17FEB-021717-D7	2017-02-17	28.501	-80.505	28.497	-80.5	3.94426	Deep	11.2	11	11.1	21.22	36.4	7.25	2.6	0.783333	18	18	36	29.1
LL17FEB-021717-D8	2017-02-17	28.487	-80.458	28.493	-80.458	7.48822	Deep	17	17.6	17.3	21.49	36.41	7.13	2.4	0.783333	20	20	40	32
LL17FEB-021717-S3	2017-02-17	28.438	-80.465	28.438	-80.466	6.17151	Shallow	6.4	6.7	6.55	21.37	36.43	7.3	3.7	0.6	20	20	40	22.67
LL17FEB-021717-S5	2017-02-17	28.43	-80.499	28.433	-80.504	3.36857	Shallow	4.5	3.7	4.1	20.8	36.57	7.36	2.4	0.816667	20	20	40	34			1
LL17FEB-021717-S6	2017-02-17	28.431	-80.466	28.431	-80.472	6.17237	Shallow	6	4.3	5.15	21.3	36.47	7.29	2.9	0.633333	20	20	40	26
LL17FEB-021717-S8	2017-02-17	28.404	-80.468	28.402	-80.474	7.68724	Shallow	6.3	6	6.15	21.11	36.47	7.35	3.1	0.783333	20	20	40	32.33
LL17MAR-031017-D1	2017-03-10	28.633	-80.543	28.628	-80.542	5.4919	Deep	12.8	12.9	12.85	21.64	36.95	7.28	3	0.5	20	20	40	23
LL17MAR-031017-D2	2017-03-10	28.605	-80.464	28.6	-80.464	10.9629	Deep	14.8	14.2	14.5	21.74	36.91	7.21	3.9	0.683333	20	20	40	31.33													1
LL17MAR-031017-D3	2017-03-10	28.556	-80.487	28.553	-80.491	7.4945	Deep	8.4	8.8	8.6	21.97	37.03	7.28	3.7	0.683333	20	20	40	29.33
LL17MAR-031017-D4	2017-03-10	28.544	-80.482	28.541	-80.486	7.58669	Deep	9.4	10	9.7	22.05	37.03	7.27	4.3	0.716667	20	20	40	30.33
LL17MAR-031017-D5	2017-03-10	28.541	-80.475	28.538	-80.48	8.08928	Deep	6.5	8.2	7.35	22.12	37.05	7.25	3.5	0.766667	20	20	40	32.33
LL17MAR-031017-D6	2017-03-10	28.49	-80.472	28.49	-80.483	5.79753	Deep	14.5	12.8	13.65	21.79	37.07	7.22	2.6	0.65	19	21	40	27
LL17MAR-031017-S1	2017-03-10	28.592	-80.553	28.594	-80.558	2.0535	Shallow	4.7	4.7	4.7	21.77	37	7.24	2.8	0.683333	20	20	40	28.67
LL17MAR-031017-S2	2017-03-10	28.59	-80.563	28.595	-80.566	1.26645	Shallow	5.9	4.7	5.3	22	37.04	7.24	2.6	0.766667	20	20	40	31.67
LL17MAR-032217-D7	2017-03-22	28.427	-80.425	28.425	-80.431	10.0786	Deep	13.4	13.2	13.3	21.01	37.38	7.19	3.3	0.933333	20	20	40	39.33
LL17MAR-032217-D8	2017-03-22	28.427	-80.462	28.432	-80.465	6.72727	Deep	7.5	5.3	6.4	20.73	37.4	7.28	2.6	0.983333	20	20	40	41
LL17MAR-032217-S3	2017-03-22	28.452	-80.504	28.457	-80.503	2.09723	Shallow	3.3	4.3	3.8	20.66	37.43	7.28	3.6	0.783333	20	20	40	33
LL17MAR-032217-S4	2017-03-22	28.446	-80.521	28.443	-80.526	0.788564	Shallow	2.3	2.3	2.3	20.18	37.3	7.35	2.3	0.933333	20	20	40	31
LL17MAR-032217-S5	2017-03-22	28.436	-80.535	28.436	-80.541	1.19114	Shallow	3	3	3	20.66	37.46	7.37	1.3	0.8	20	20	40	33			1
LL17MAR-032217-S6	2017-03-22	28.436	-80.486	28.438	-80.492	4.12909	Shallow	4.1	3.5	3.8	20.94	37.42	7.36	2.3	0.766667	20	20	40	31.67
LL17MAR-032217-S7	2017-03-22	28.431	-80.522	28.431	-80.516	2.28519	Shallow	3.4	3.5	3.45	20.54	37.46	7.39	2.5	1.08333	20	20	40	36.33
LL17MAR-032217-S8	2017-03-22	28.425	-80.519	28.429	-80.515	2.76963	Shallow	5.5	4.2	4.85	20.56	37.47	7.4	2.6	0.916667	20	20	40	37.67
LL17APR-042117-D5	2017-04-21	28.491	-80.483	28.488	-80.479	5.46087	Deep	12.9	14	13.45	23.38	37.7	6.87	3.2	0.683333	20	20	40	32.67	1
LL17APR-042117-D6	2017-04-21	28.443	-80.427	28.445	-80.422	9.92214	Deep	15.8	13.3	14.55	23.47	37.67	7.01	4.7	0.6	20	20	40	25
LL17APR-042117-S1	2017-04-21	28.539	-80.558	28.54	-80.553	0.782635	Shallow	7	9.6	8.3	23.66	37.82	6.73	1.9	0.583333	20	20	40	25.67		1	1
LL17APR-042117-S2	2017-04-21	28.495	-80.529	28.495	-80.522	1.70087	Shallow	5.7	5.7	5.7	23.57	37.82	6.81	2.2	0.7	20	20	40	29
LL17APR-042117-S3	2017-04-21	28.486	-80.522	28.487	-80.516	1.91231	Shallow	4.4	6.5	5.45	23.59	37.8	6.82	1.9	0.8	20	20	40	33
LL17APR-042117-S4	2017-04-21	28.482	-80.531	28.488	-80.534	0.632643	Shallow	5	4.8	4.9	23.89	37.85	6.85	1.7	0.866667	20	20	40	40		1	2
LL17APR-042117-S5	2017-04-21	28.467	-80.509	28.465	-80.504	2.04479	Shallow	5.8	7.2	6.5	23.62	37.83	6.9	2.6	0.6	20	20	40	24.67
LL17APR-042517-D1	2017-04-25	28.621	-80.581	28.625	-80.584	1.90738	Deep	9.1	7	8.05	24.32	38.7	6.64	2.1	0.633333	20	20	40	28	1
LL17APR-042517-D2	2017-04-25	28.619	-80.535	28.621	-80.54	5.16203	Deep	13.7	14.2	13.95	24.17	38.7	6.48	2.4	0.616667	20	20	40	29	1	1								1
LL17APR-042517-D3	2017-04-25	28.612	-80.521	28.613	-80.526	5.83747	Deep	13.1	13	13.05	24.14	38.72	6.6	2.7	0.85	17	17	34	33.15	1							1
LL17APR-042517-D4	2017-04-25	28.632	-80.583	28.637	-80.586	2.54422	Deep	9.4	10.3	9.85	24.13	38.77	6.62	2.2	0.85	20	20	40	35.33	3
LL17APR-042517-D7	2017-04-25	28.403	-80.571	28.405	-80.478	4.91241	Deep	9.1	8.2	8.65	24.41	38.74	6.93	1.7	0.5	20	20	40	22.33													1
LL17APR-042517-D8	2017-04-25	28.396	-80.467	28.399	-80.462	8.56858	Deep	8.7	4.9	6.8	24.3	38.7	6.83	1.9	0.65	20	20	40	26.67
LL17APR-042517-S6	2017-04-25	28.426	-80.476	28.422	-80.48	5.75679	Shallow	3.7	4.8	4.25	24.34	38.21	6.82	1.5	0.533333	20	20	40	27.33								1
LL17APR-042517-S7	2017-04-25	28.417	-80.476	28.421	-80.48	6.04885	Shallow	4.9	5	4.95	24.13	38.7	6.8	1.6	0.516667	20	20	40	22.67		1
LL17APR-042517-S8	2017-04-25	28.393	-80.486	28.396	-80.48	7.59539	Shallow	4.3	4.6	4.45	24.4	38.77	6.77	1.9	0.583333	20	20	40	24.33
LL17MAY-050317-D6	2017-05-03	28.477	-80.463	28.474	-80.459	6.56911	Deep	14	14.2	14.1	25.41	36.7	6.61	4.6	0.666667	18	18	36	23.7	3												1
LL17MAY-050317-D7	2017-05-03	28.442	-80.433	28.446	-80.43	9.24429	Deep	17.8	17.8	17.8	25.42	36.7	6.58	7.6	0.7	22	22	44	37.77	3									1
LL17MAY-050317-D8	2017-05-03	28.399	-80.549	28.404	-80.55	3.60902	Deep	12.8	13.7	13.25	25.79	36.7	6.8	2.9	0.616667	20	20	40	29.33	1	2											1
LL17MAY-050317-S4	2017-05-03	28.488	-80.536	28.493	-80.537	0.514405	Shallow	5.4	5.2	5.3	25.9	36.7	6.42	1.3	0.716667	20	20	40	28.67
LL17MAY-050317-S5	2017-05-03	28.481	-80.532	28.486	-80.534	0.521852	Shallow	5.4	5.5	5.45	25.9	36.7	6.42	1.3	0.6	20	20	40	25
LL17MAY-050317-S6	2017-05-03	28.427	-80.568	28.428	-80.562	0.543068	Shallow	6.5	8.3	7.4	26.03	36.7	6.75	2.3	0.816667	20	20	40	40.67		5	2	1
LL17MAY-050317-S7	2017-05-03	28.427	-80.506	28.424	-80.501	3.66453	Shallow	5.2	6.6	5.9	26.04	36.7	6.66	1.5	0.633333	20	20	40	27.33
LL17MAY-050317-S8	2017-05-03	28.408	-80.464	28.409	-80.459	8.04018	Shallow	4.8	6.9	5.85	25.6	36.7	6.7	3.4	0.766667	20	20	40	31.67	2
LL17MAY-051517-D1	2017-05-15	28.63	-80.457	28.626	-80.453	12.6176	Deep	16.3	14.2	15.25	23.99	37.81	6.71	8.1	0.766667	20	20	40	31.33	1
LL17MAY-051517-D2	2017-05-15	28.611	-80.45	28.613	-80.455	12.3017	Deep	17.4	16.9	17.15	24.18	37.85	6.69	8.9	0.9	20	20	40	39								1
LL17MAY-051517-D3	2017-05-15	28.56	-80.465	28.564	-80.462	10.1086	Deep	10	11.2	10.6	25.04	37.91	6.66	7.5	0.566667	20	20	40	25
LL17MAY-051517-D4	2017-05-15	28.551	-80.527	28.551	-80.521	4.06461	Deep	11.5	12.8	12.15	24.9	38.58	6.56	8.2	0.766667	21	21	42	33.25	1
LL17MAY-051517-D5	2017-05-15	28.543	-80.531	28.548	-80.533	3.17094	Deep	11.4	11.2	11.3	25.32	38.6	6.5	6.3	0.516667	19	19	38	23.12	3												1
LL17MAY-051517-S1	2017-05-15	28.617	-80.418	28.622	-80.421	15.6343	Shallow	5.5	7	6.25	24.35	37.84	6.79	5.5	0.75	20	20	40	31
LL17MAY-051517-S2	2017-05-15	28.597	-80.556	28.602	-80.554	2.47078	Shallow	5.2	8.2	6.7	25.43	38.66	6.52	8.5	0.616667	20	20	40	25.67
LL17MAY-051517-S3	2017-05-15	28.518	-80.426	28.523	-80.424	11.8549	Shallow	5.5	5.6	5.55	24.62	37.86	6.79		0.7	20	20	40	30.33
LL17JUN-062417-D1	2017-06-24	28.609	-80.453	28.612	-80.446	12.5481	Deep	16.6	16.5	16.55	23.87	37.1	7.12	7.9	0.533333	20	20	40	29.33	8
LL17JUN-062417-D3	2017-06-24	28.552	-80.445	28.548	-80.443	11.5661	Deep	13.4	14.6	14	22.33	37.17	7.32	10.3	0.683333	20	20	40	40.33	3
LL17JUN-062417-S1	2017-06-24	28.625	-80.519	28.631	-80.52	7.11591	Shallow	6.3	7	6.65	24.83	37.1	6.82	5.6	0.566667	20	20	40	31	8
LL17JUN-062417-S2	2017-06-24	28.605	-80.588	28.606	-80.585	0.397869	Shallow	5.4	4.2	4.8	23.61	37.28	7.06	2.8	0.933333	20	20	40	41		4
LL17JUN-062417-S3	2017-06-24	28.59	-80.55	28.6	-80.557	2.32714	Shallow	4.8	5.2	5	24.36	37.11	6.94	5.3	0.55	20	20	40	30	9									1
LL17JUN-062617-D2	2017-06-26	28.554	-80.531	28.549	-80.529	3.5023	Deep	11.1	11.6	11.35	22.03	38.1	7.8	6.4	0.683333	20	20	40	30.33	1	1
LL17JUN-062617-D4	2017-06-26	28.521	-80.486	28.517	-80.484	6.4339	Deep	15	15.4	15.2	21.53	38.08	8.5	5.3	0.9	20	20	40	41	9	1
LL17JUN-062617-D6	2017-06-26	28.479	-80.47	28.481	-80.467	6.06773	Deep	14	13.8	13.9	22.46	38.15	7.96	4.7	1.13333	20	20	40	48	9	2
LL17JUN-062617-D7	2017-06-26	28.472	-80.428	28.472	-80.433	9.37665	Deep	15.2	18.6	16.9	22.3	38.79	7.82	6.4	0.716667	20	20	40	29.67	2
LL17JUN-062617-D8	2017-06-26	28.466	-80.443	28.469	-80.443	8.08821	Deep	18.8	17.5	18.15	22.48	38.14	7.83	7.6	0.8	20	20	40	19	8	1
LL17JUN-062617-S4	2017-06-26	28.589	-80.557	28.593	-80.551	2.11008	Shallow	5.6	5	5.3	22.28	38.1	7.43	4.4	0.483333	20	20	40	22.33	22
LL17JUN-062617-S5	2017-06-26	28.586	-80.543	28.585	-80.573	1.58198	Shallow	6	7.4	6.7	22.61	38.09	7.35	6.2	0.65	20	20	40	29	10
LL17JUN-062617-S8	2017-06-26	28.431	-80.527	28.436	-80.531	1.63404	Shallow	4.2	2.4	3.3	23.34	38.08	6.66	1.8	0.583333	20	20	40	24.67
LL17JUL-070317-D4	2017-07-03	28.578	-80.533	28.577	-80.539	3.4688	Deep	6.1	7	6.55	24.5	37.64	6.38	6.1	0.95	20	20	40	38.67	4	1
LL17JUL-070317-D5	2017-07-03	28.53	-80.53	28.531	-80.524	3.17319	Deep	10.5	11.4	10.95	25.27	37.66	6.43	3.5	1.05	20	20	40	42.33	2	1
LL17JUL-070317-S1	2017-07-03	28.597	-80.541	28.593	-80.54	3.50295	Shallow	6.4	5.5	5.95	24.75	37.64	6.33	5.9	0.816667	20	20	40	35.67	6									1
LL17JUL-070317-S2	2017-07-03	28.567	-80.565	28.563	-80.565	0.386985	Shallow	6.1	5.8	5.95	23.71	37.63	6.04	3	0.716667	20	20	40	30		1
LL17JUL-070317-S3	2017-07-03	28.535	-80.56	28.531	-80.558	0.263799	Shallow	3.2	5.6	4.4	24.17	37.64	5.59	1.8	1.03333	20	20	40	34		3
LL17JUL-070317-S4	2017-07-03	28.505	-80.538	28.511	-80.542	1.08059	Shallow	6.4	5.6	6	24.25	37.64	6.23	3.1	1.08333	20	20	40	45	2	2
LL17JUL-070317-S5	2017-07-03	28.471	-80.529	28.476	-80.532	0.30776	Shallow	3.7	4.7	4.2	27.93	37.67	4.1	1	0.883333	20	20	40	27.67		6
LL17JUN-070317-D5	2017-07-03	28.49	-80.505	28.49	-80.508	3.18981	Deep	8.5	10	9.25	24.32	37.67	6.12	2.9	0.883333	20	20	40	36.33			1
LL17JUN-070317-S6	2017-07-03	28.476	-80.514	28.481	-80.511	2.14579	Shallow	7	8.3	7.65	24.42	37.63	5.94	2.6	0.766667	18	23	41	33.14		1
LL17JUN-070317-S7	2017-07-03	28.471	-80.525	28.477	-80.526	0.779321	Shallow	3.3	3.6	3.45	27.02	37.65	5.44	1.4	0.733333	17	17	34	26.63		5													1
LL17JUL-071217-D1	2017-07-12	28.623	-80.492	28.618	-80.489	9.10352	Deep	16.3	16.7	16.5	25.22	38.18	6.35	8.5	1.06667	20	20	40	45	3	1								1
LL17JUL-071217-D2	2017-07-12	28.621	-80.469	28.621	-80.476	10.7405	Deep	15.5	15.1	15.3	26.74	38.17	6.44	8.8	1	20	20	40	41.67
LL17JUL-071217-D3	2017-07-12	28.585	-80.423	28.59	-80.429	14.1994	Deep	13	13.5	13.25	26.93	38.14	6.4	8.75	0.85	20	20	40	36	3
LL17JUL-071217-D6	2017-07-12	28.492	-80.439	28.486	-80.439	9.11337	Deep	15	17.4	16.2	25.66	38.24	6.48	7.5	0.633333	20	20	40	25.67
LL17JUL-071217-D7	2017-07-12	28.452	-80.456	28.449	-80.452	6.96461	Deep	12.3	13	12.65	25.05	38.42	6.58	7.8	0.65	20	20	40	26.67		1
LL17AUG-080917-D1	2017-08-09	28.587	-80.49	28.582	-80.488	8.12118	Deep	11.5	10.4	10.95	24.7	37.53		4.4	1.01667	20	20	40	42	12														1
LL17AUG-080917-D2	2017-08-09	28.581	-80.459	28.584	-80.463	10.7354	Deep	14.3	13.7	14	24.51	37.44		5.1	1.35	20	20	40	54	6
LL17AUG-080917-D3	2017-08-09	28.535	-80.477	28.53	-80.474	7.93965	Deep	12.9	13.7	13.3	26.3	37.5		4.8	0.616667	20	20	40	27.33	14
LL17AUG-080917-D4	2017-08-09	28.531	-80.535	28.532	-80.529	2.73857	Deep	10.4	11.3	10.85	26.23	37.41		3.2	1.25	20	20	40	51		1													1
LL17AUG-080917-D5	2017-08-09	28.523	-80.534	28.528	-80.532	2.44818	Deep	10.2	10.8	10.5	25.5	37.3		2.7	1.18333	20	20	40	48.33	1	1
LL17AUG-080917-D6	2017-08-09	28.51	-80.47	28.506	-80.473	7.12618	Deep	15.3	15.5	15.4	26.6	37.5		5	0.766667	20	20	40	35	12									1
LL17AUG-080917-S1	2017-08-09	28.586	-80.536	28.586	-80.53	3.97337	Shallow	7.3	6.8	7.05	24.5	37.5		2.5	1.03333	20	20	40	43.33	5
LL17AUG-080917-S2	2017-08-09	28.532	-80.557	28.537	-80.558	0.453275	Shallow	8.3	7.9	8.1	24.03	37.04		1.1	0.583333	20	20	40	25
LL17AUG-080917-S3	2017-08-09	28.504	-80.546	28.51	-80.542	0.681238	Shallow	5.7	5.7	5.7	24.11	37.08		1.8	0.633333	20	20	40	26.67		1
LL17AUG-082917-D7	2017-08-29	28.479	-80.428	28.475	-80.425	9.8717	Deep	13	14.4	13.7	27.55	37.31	6.58	2.9	0.516667	20	20	40	23.33	10
LL17AUG-082917-D8	2017-08-29	28.434	-80.447	28.428	-80.445	8.23227	Deep	9.4	10.6	10	27.58	37.77	6.84	1.7	0.516667	20	20	40	22		1											1
LL17AUG-082917-S4	2017-08-29	28.443	-80.53	28.446	-80.535	0.368242	Shallow	3.2	3.4	3.3	28.49	37.38	6.08	2.5	0.6	20	20	40	24.67	1	1
LL17AUG-082917-S5	2017-08-29	28.442	-80.504	28.436	-80.505	2.6825	Shallow	3.4	3.4	3.4	28.33	37.42	5.92	2.3	0.55	20	20	40	22.67	1
LL17AUG-082917-S6	2017-08-29	28.439	-80.508	28.442	-80.513	2.08534	Shallow	3.5	3	3.25	28.41	37.32	6.16	2.7	0.45	20	20	40	20.67		2		1
LL17AUG-082917-S7	2017-08-29	28.428	-80.502	28.424	-80.498	3.87006	Shallow	4.5	6	5.25	28.36	37.45	6.42	1.8	0.616667	20	20	40	26.33		1
LL17AUG-082917-S8	2017-08-29	28.418	-80.477	28.42	-80.482	5.92767	Shallow	5.4	5.7	5.55	27.79	37.51	6.52	2.4	0.55	20	20	40	23.67
LL17JUL-082917-D8	2017-08-29	28.431	-80.439	28.427	-80.434	9.1824	Deep	13	13.4	13.2	27.9	37.7	7.12	2.1	0.65	20	20	40	106.67
LL17JUL-082917-S7	2017-08-29	28.436	-80.471	28.436	-80.477	5.48668	Shallow	7.3	4.9	6.1	28.34	37.42	6.61	2.4	0.516667	20	20	40	21			1
LL17JUL-082917-S8	2017-08-29	28.426	-80.486	28.425	-80.492	4.75255	Shallow	4.2	5.6	4.9	28.31	37.6	6.07	1.4	0.6	20	20	40	24.67
LL17SEP-090517-D1	2017-09-05	28.635	-80.535	28.635	-80.541	6.14632	Deep	13	12.5	12.75	28.62	37.19	6.05	4.6	0.8	20	20	40	33.67	1
LL17SEP-090517-D2	2017-09-05	28.625	-80.577	28.628	-80.582	2.37806	Deep	10.9	8.8	9.85	29.03	37.06	6.04	5.6	0.833333	20	20	40	35.33	1
LL17SEP-090517-D4	2017-09-05	28.414	-80.552	28.411	-80.557	2.45855	Deep	9.2	9.6	9.4	29.6	37.1	6.5	3.1	0.7	20	20	40	31.33
LL17SEP-090517-D6	2017-09-05	28.408	-80.564	28.412	-80.569	1.70433	Deep	9.2	8.3	8.75	29.83	37.08	6.25	2.7	1.1	20	20	40	36.33		3													3
LL17SEP-090517-D8	2017-09-05	28.386	-80.578	28.391	-80.575	1.94049	Deep	9.6	9.2	9.4	29.7	37.15	6.29	3	0.966667	20	20	40	42.67		5
LL17SEP-090517-S1	2017-09-05	28.616	-80.599	28.611	-80.595	0.142018	Shallow	3.3	3.6	3.45	28.84	37.15	5.8	2.5	0.933333	20	20	40	37.33		1	1
LL17SEP-090517-S2	2017-09-05	28.593	-80.562	28.59	-80.551	1.89812	Shallow	5.5	5.5	5.5	29.3	36.94	6.4	4.4	0.75	20	20	40	31.67	7
LL17SEP-090517-S3	2017-09-05	28.587	-80.545	28.582	-80.541	2.98328	Shallow	6.4	6.2	6.3	29.02	37	6.3	4.4	0.833333	20	20	40	34.67	7
LL17SEP-090517-S4	2017-09-05	28.574	-80.512	28.576	-80.518	5.40257	Shallow	6.8	5.2	6	28.98	37.11	6.29	2.8	0.833333	20	20	40	34.33	1
LL17JUL-092917-S6	2017-09-29	28.427	-80.492	28.424	-80.497	4.31718	Shallow	4.2	6	5.1	28.8	34.81	5.39	1.5	0.85	20	20	40	35			1												1
LL17SEP-092917-D3	2017-09-29	28.415	-80.507	28.416	-80.515	4.17309	Deep	6.8	8.2	7.5	28.7	34.71	5.67	2	0.966667	20	20	40	37.67
LL17SEP-092917-D5	2017-09-29	28.412	-80.427	28.414	-80.433	10.4828	Deep	12	11	11.5	28.38	34.88	5.6	2.2	0.766667	20	20	40	30.33	2
LL17SEP-092917-D7	2017-09-29	28.402	-80.443	28.405	-80.438	10.075	Deep	13	12	12.5	28.55	34.98	5.23	2.4	0.733333	20	20	40	29.67	1
LL17SEP-092917-S5	2017-09-29	28.44	-80.549	28.437	-80.555	0.32703	Shallow	3.5	4.2	3.85	29.2	34.45	5.8	2.1	0.516667	20	20	40	22.33
LL17SEP-092917-S6	2017-09-29	28.431	-80.565	28.427	-80.57	0.253086	Shallow	4.5	3.6	4.05	29.32	34.46	6.39	1.6	0.6	20	20	40	25.67
LL17SEP-092917-S7	2017-09-29	28.419	-80.486	28.422	-80.492	5.08429	Shallow	6.6	5	5.8	28.7	34.89	5.73	2.1	0.833333	20	20	40	34		1
LL17SEP-092917-S8	2017-09-29	28.397	-80.428	28.403	-80.427	11.3739	Shallow	6.4	8.3	7.35	28.28	34.9	5.67	2.2	0.7	20	20	40	28.33

## Sheet: Shark Longline Lengths
SAMPLE	DATE	COMMON_NAME	PRECAUDAL_LENGTH	FORK_LENGTH_MEASURED_CM	FORK_LENGTH_CALCULATED_CM	TOTAL_LENGTH_CM	LENGTH_EST	LIFE_STAGE	SEX
LL12OCT-100412-D4	2012-10-04	SHARPNOSE	75	82	82	96	No	adult	M
LL12OCT-100412-D4	2012-10-04	SHARPNOSE	69	74	74	89	No	adult	M
LL12OCT-100412-D4	2012-10-04	SHARPNOSE	67	74	74	87	No	adult	M
LL12OCT-100412-D4	2012-10-04	SHARPNOSE	67	73	73	86	No	adult	M
LL12OCT-100412-D4	2012-10-04	SHARPNOSE	65	71	71	85	No	adult	M
LL12OCT-100412-D4	2012-10-04	SHARPNOSE	66	73	73	85	No	adult	M
LL12OCT-100412-D4	2012-10-04	SHARPNOSE	67	73	73	85	No	adult	M
LL12OCT-100412-D4	2012-10-04	SHARPNOSE	64	70	70	84	No	adult	M
LL12OCT-100412-D6	2012-10-04	SHARPNOSE	73.5	80	80	96	No	adult	M
LL12OCT-100412-D6	2012-10-04	SHARPNOSE	71	76	76	92	No	adult	F
LL12OCT-100412-D6	2012-10-04	SHARPNOSE	73.5	79	79	92	No	adult	F
LL12OCT-100412-D6	2012-10-04	SHARPNOSE	71	77	77	91	No	adult	M
LL12OCT-100412-D6	2012-10-04	SHARPNOSE	71	77	77	90	No	adult	M
LL12OCT-100412-D6	2012-10-04	SHARPNOSE	68	74	74	89	No	adult	M
LL12OCT-100412-D6	2012-10-04	SHARPNOSE	68	74	74	89	No	adult	M
LL12OCT-100412-D6	2012-10-04	SHARPNOSE	68	73.5	73.5	88.2	No	adult	M
LL12OCT-100412-D6	2012-10-04	SHARPNOSE	65	71	71	85	No	adult	M
LL12OCT-100412-D6	2012-10-04	SHARPNOSE	66	73	73	85	No	adult	M
LL12OCT-100412-D6	2012-10-04	SHARPNOSE	65	70	70	84	No	adult	M
LL12OCT-100412-D6	2012-10-04	SHARPNOSE	63	68	68	81	No	adult	M
LL12OCT-100412-D8	2012-10-04	SHARPNOSE	74	80	80	98	No	adult	F
LL12OCT-100412-D8	2012-10-04	SHARPNOSE	72	78	78	94	No	adult	F
LL12OCT-100412-D8	2012-10-04	SHARPNOSE	72	78	78	94	No	adult	M
LL12OCT-100412-D8	2012-10-04	SHARPNOSE	69	75	75	92	No	adult	M
LL12OCT-100412-D8	2012-10-04	SHARPNOSE	68	74	74	90	No	adult	M
LL12OCT-100412-D8	2012-10-04	SHARPNOSE	70	75	75	90	No	adult	M
LL12OCT-100412-D8	2012-10-04	SHARPNOSE	70	76	76	90	No	adult	M
LL12OCT-100412-D8	2012-10-04	SHARPNOSE	70	76	76	90	No	adult	M
LL12OCT-100412-D8	2012-10-04	SHARPNOSE	67	73	73	88	No	adult	M
LL12OCT-100412-D8	2012-10-04	SHARPNOSE	68	74	74	88	No	adult	M
LL12OCT-100412-D8	2012-10-04	SHARPNOSE	67	72	72	87	No	adult	M
LL12OCT-100412-D8	2012-10-04	SHARPNOSE	66	70	70	86	No	adult	M
LL12OCT-100412-D8	2012-10-04	SHARPNOSE	55	71	71	85	No	adult	M
LL12OCT-100412-D8	2012-10-04	SHARPNOSE	66	72	72	85	No	adult	M
LL12OCT-100412-D8	2012-10-04	SHARPNOSE	65	70	70	84	No	adult	M
LL12OCT-100412-D8	2012-10-04	SHARPNOSE	59	64	64	77	No	juvenile	M
LL12OCT-100412-S1	2012-10-04	BONNETHEAD	66	71	71	86	No	adult	M
LL12OCT-100412-S3	2012-10-04	SHARPNOSE	38	42	42	50	No	yoy	F
LL12OCT-100412-S3	2012-10-04	SHARPNOSE	38	41	41	50	No	yoy	M
LL12OCT-100412-S4	2012-10-04	SHARPNOSE	70	76	76	91	No	adult	M
LL12OCT-100412-S6	2012-10-04	BLACKNOSE	82	90.5	90.5	111	No	adult	F
LL12OCT-100912-D3	2012-10-09	BONNETHEAD	68	73	73	91	No	adult	M
LL12OCT-100912-S2	2012-10-09	BLACKNOSE	90	98	98	121	No	adult	F
LL12OCT-100912-S2	2012-10-09	BONNETHEAD	82	90	90	111	No	adult	F
LL12OCT-100912-S8	2012-10-09	BLACKNOSE	95	103	103	120	No	adult	F
LL12OCT-100912-S8	2012-10-09	BLACKTIP	74	83	83	101	No	juvenile	M
LL12OCT-100912-S8	2012-10-09	BLACKTIP	74	83	83	100	No	juvenile	M
LL12OCT-101912-D1	2012-10-19	SHARPNOSE	75.5	81.5	81.5	97.5	No	adult	M
LL12NOV-110112-D6	2012-11-01	SHARPNOSE	66	72	72	87	No	adult	M
LL12NOV-110112-D7	2012-11-01	SHARPNOSE	59	75	75	91	No	juvenile	M
LL12NOV-110112-D7	2012-11-01	SHARPNOSE	69	74	74	90	No	adult	M
LL12NOV-110112-D7	2012-11-01	SHARPNOSE	68	73	73	89	No	adult	M
LL12NOV-110112-D7	2012-11-01	TIGER	130	147	147	187	No	juvenile	F
LL12NOV-110112-D8	2012-11-01	SHARPNOSE	56	61	61	74	No	juvenile	M
LL12NOV-110112-S3	2012-11-01	SHARPNOSE	74	79	79	95	No	adult	M
LL12NOV-110112-S4	2012-11-01	SHARPNOSE	60	65	65	78	No	juvenile	M
LL12NOV-110112-S6	2012-11-01	SHARPNOSE	67	74	74	88	No	adult	M
LL12NOV-110112-S6	2012-11-01	SHARPNOSE	53	59	59	75	No	juvenile	F
LL12NOV-110112-S6	2012-11-01	SPINNER	56	62	62	70	No	yoy	M
LL12NOV-110112-S7	2012-11-01	SHARPNOSE	56	61	61	74	No	juvenile	M
LL12NOV-110112-S7	2012-11-01	LEMON	120	140	140	152	No	juvenile	F
LL12NOV-110112-S7	2012-11-01	LEMON	130	140	140	152	No	juvenile	M
LL12NOV-110112-S8	2012-11-01	SHARPNOSE	61	68	68	82	No	juvenile	M
LL12NOV-110512-D3	2012-11-05	SPINNER	67.2	73.5	73.5	89	No	yoy	F
LL12NOV-110512-D4	2012-11-05	SHARPNOSE	70	75	75	90	No	adult	M
LL12NOV-110512-D4	2012-11-05	FINETOOTH	73	81	81	97.5	No	juvenile	M
LL12NOV-110512-D4	2012-11-05	SPINNER	59.6	65.5	65.5	78	No	yoy	M
LL12NOV-110512-D5	2012-11-05	SHARPNOSE	73.6	79.8	79.8	92.5	No	adult	M
LL12NOV-110512-D5	2012-11-05	SPINNER	61	67	67	81	No	yoy	M
LL12NOV-110512-S5	2012-11-05	TIGER	76	85.5	85.5	100	No	juvenile	F
LL12DEC-121812-D8	2012-12-18	BLACKNOSE	58.5	66	66	82	No	juvenile	F
LL12DEC-121812-D8	2012-12-18	FINETOOTH	100	103	103	134	No	adult	F
LL12DEC-121812-D8	2012-12-18	FINETOOTH	99	102	102	133	No	juvenile	U
LL12DEC-121912-D2	2012-12-19	BLACKNOSE	85	92	92	111	No	adult	F
LL12DEC-121912-D2	2012-12-19	BLACKTIP	94	103	103	125	No	juvenile	M
LL12DEC-121912-D2	2012-12-19	BLACKTIP	81	87	87	110	No	juvenile	F
LL12DEC-121912-D2	2012-12-19	BLACKTIP	80	89	89	110	No	juvenile	M
LL12DEC-121912-D5	2012-12-19	BLACKNOSE	89	97	97	120	No	adult	M
LL12DEC-121912-D5	2012-12-19	BLACKNOSE	94	106	106	119	No	adult	M
LL12DEC-121912-D5	2012-12-19	BLACKTIP	75	80	80	101	No	juvenile	F
LL12DEC-121912-S7	2012-12-19	BLACKTIP	125	135	135	150	No	adult	F
LL13JAN-011613-D7	2013-01-16	BONNETHEAD	85	90	90	110	No	adult	F
LL13JAN-011613-S8	2013-01-16	BLACKNOSE	98	107	107	130	No	adult	F
LL13JAN-011613-S8	2013-01-16	BLACKNOSE	87	95	95	117	No	adult	F
LL13JAN-011613-S8	2013-01-16	BLACKNOSE	89	98	98	117	No	adult	F
LL13JAN-011713-S4	2013-01-17	BLACKTIP	NA	NA	133.513	160	No	adult	F
LL13JAN-011713-S4	2013-01-17	FINETOOTH	NA	NA	NA	NA	No	NA	F
LL13JAN-011713-S4	2013-01-17	FINETOOTH	NA	NA	NA	NA	No	NA	F
LL13JAN-011713-S4	2013-01-17	FINETOOTH	112	123	123	155	No	adult	F
LL13JAN-011713-S4	2013-01-17	FINETOOTH	NA	NA	119.704	145	No	adult	U
LL13JAN-011713-S4	2013-01-17	FINETOOTH	108	116	116	138	No	adult	F
LL13JAN-011713-S4	2013-01-17	FINETOOTH	113	122	122	137	No	adult	F
LL13JAN-011713-S4	2013-01-17	FINETOOTH	102	113	113	136	No	adult	U
LL13JAN-011713-S4	2013-01-17	FINETOOTH	102	112	112	135	No	adult	F
LL13JAN-011713-S6	2013-01-17	FINETOOTH	118	131	131	154	No	adult	F
LL13JAN-011713-S6	2013-01-17	FINETOOTH	113	124	124	151	No	adult	F
LL13JAN-011713-S6	2013-01-17	FINETOOTH	112	124	124	149	No	adult	F
LL13JAN-011713-S6	2013-01-17	FINETOOTH	117	130	130	148	No	adult	F
LL13JAN-011713-S6	2013-01-17	FINETOOTH	110	120	120	147	No	adult	F
LL13JAN-011713-S6	2013-01-17	FINETOOTH	109	119	119	144	No	adult	F
LL13JAN-011713-S6	2013-01-17	FINETOOTH	110	122	122	143	No	adult	F
LL13JAN-011713-S6	2013-01-17	FINETOOTH	108	116	116	141	No	adult	F
LL13JAN-011713-S6	2013-01-17	FINETOOTH	105	115	115	140	No	adult	F
LL13JAN-011713-S6	2013-01-17	FINETOOTH	108	115	115	140	No	adult	F
LL13JAN-011713-S6	2013-01-17	FINETOOTH	108	117	117	139	No	adult	F
LL13JAN-011713-S6	2013-01-17	FINETOOTH	104	112	112	133	No	adult	F
LL13JAN-011713-S6	2013-01-17	FINETOOTH	108.5	110	110	132	No	adult	M
LL13JAN-011713-S6	2013-01-17	FINETOOTH	97	107	107	130	No	adult	F
LL13JAN-011713-S6	2013-01-17	FINETOOTH	NA	NA	107.171	130	No	adult	U
LL13JAN-011713-S6	2013-01-17	FINETOOTH	93	103	103	121	No	adult	F
LL13MAR-031813-D1	2013-03-18	UNKNOWN_CARCHARHINID	NA	NA	NA	200	No	NA	U
LL13MAR-031813-S2	2013-03-18	FINETOOTH	105	117	117	145	No	adult	F
LL13MAR-031813-S2	2013-03-18	FINETOOTH	103	110	110	137	No	adult	F
LL13MAR-031813-S2	2013-03-18	FINETOOTH	89	98	98	125	No	juvenile	F
LL13MAR-031813-S3	2013-03-18	FINETOOTH	NA	NA	123.881	150	No	adult	U
LL13MAR-031813-S3	2013-03-18	FINETOOTH	99	109	109	135	No	adult	F
LL13MAR-031813-S3	2013-03-18	FINETOOTH	NA	NA	107.171	130	No	adult	U
LL13MAR-031813-S3	2013-03-18	FINETOOTH	83	92	92	117	No	juvenile	M
LL13MAR-031813-S5	2013-03-18	FINETOOTH	112	121	121	148	No	adult	F
LL13MAR-031913-D7	2013-03-19	SHARPNOSE	69.5	76.5	76.5	82.5	No	adult	M
LL13MAR-031913-S7	2013-03-19	BLACKNOSE	90	100	100	120	No	adult	F
LL13APR-042513-D4	2013-04-25	SHARPNOSE	67	73	73	86	No	adult	M
LL13APR-042513-D6	2013-04-25	SHARPNOSE	74.5	81	81	98	No	adult	M
LL13APR-042513-D6	2013-04-25	SHARPNOSE	68	75	75	90	No	adult	M
LL13APR-042513-D6	2013-04-25	SHARPNOSE	65.6	72	72	87.5	No	adult	M
LL13APR-042513-D7	2013-04-25	BLACKNOSE	88	93	93	117	No	adult	F
LL13APR-042513-D7	2013-04-25	BLACKTIP	94	104	104	127	No	juvenile	F
LL13APR-042513-S4	2013-04-25	BLACKNOSE	92	98	98	121	No	adult	M
LL13APR-042513-S4	2013-04-25	BLACKNOSE	93	101	101	120	No	adult	M
LL13APR-042513-S5	2013-04-25	BLACKTIP	55.5	61.5	61.5	77	No	juvenile	F
LL13APR-042513-S5	2013-04-25	FINETOOTH	88	96	96	118	No	juvenile	M
LL13APR-050713-D1	2013-05-07	SHARPNOSE	71	78	78	94	No	adult	M
LL13APR-050713-D1	2013-05-07	SHARPNOSE	70	76	76	92	No	adult	M
LL13APR-050713-D1	2013-05-07	SHARPNOSE	66	72	72	88	No	adult	M
LL13APR-050713-D1	2013-05-07	SHARPNOSE	67.5	74	74	88	No	adult	M
LL13APR-050713-D1	2013-05-07	SHARPNOSE	66	73	73	87.5	No	adult	M
LL13APR-050713-D1	2013-05-07	SHARPNOSE	64.5	71	71	86.5	No	adult	M
LL13APR-050713-D1	2013-05-07	FINETOOTH	100	110	110	140	No	adult	M
LL13APR-050713-D3	2013-05-07	SHARPNOSE	NA	NA	NA	NA	No	adult	U
LL13APR-050713-D3	2013-05-07	SHARPNOSE	71	76	76	91	No	adult	M
LL13APR-050713-S2	2013-05-07	SHARPNOSE	72.5	79	79	95	No	adult	M
LL13APR-050713-S2	2013-05-07	SHARPNOSE	68	75	75	90	No	adult	M
LL13APR-050713-S2	2013-05-07	SHARPNOSE	67	72.5	72.5	88.5	No	adult	M
LL13APR-050713-S3	2013-05-07	SHARPNOSE	68	74.5	74.5	90	No	adult	M
LL13MAY-051713-D1	2013-05-17	SHARPNOSE	72	79	79	94	No	adult	F
LL13MAY-051713-D1	2013-05-17	SHARPNOSE	73	79	79	92	No	adult	F
LL13MAY-051713-D1	2013-05-17	SHARPNOSE	69	75.5	75.5	92	No	adult	M
LL13MAY-051713-D1	2013-05-17	SHARPNOSE	71	78	78	91	No	adult	M
LL13MAY-051713-D1	2013-05-17	SHARPNOSE	68.5	74.5	74.5	90	No	adult	M
LL13MAY-051713-D1	2013-05-17	SHARPNOSE	69	75.5	75.5	89.5	No	adult	M
LL13MAY-051713-D1	2013-05-17	SHARPNOSE	66	72.5	72.5	87	No	adult	M
LL13MAY-051713-D1	2013-05-17	SHARPNOSE	64.5	71	71	86	No	adult	M
LL13MAY-051713-D1	2013-05-17	SHARPNOSE	62	67.8	67.8	82	No	adult	M
LL13MAY-051713-D2	2013-05-17	SHARPNOSE	68	74	74	91	No	adult	M
LL13MAY-051713-D2	2013-05-17	SHARPNOSE	64.5	70.5	70.5	86.5	No	adult	M
LL13MAY-051713-D2	2013-05-17	SHARPNOSE	61	66.5	66.5	81.5	No	adult	M
LL13MAY-051713-D2	2013-05-17	BLACKTIP	64	70.5	70.5	87.5	No	juvenile	F
LL13MAY-051713-D3	2013-05-17	SHARPNOSE	72.5	78.5	78.5	96	No	adult	M
LL13MAY-051713-S1	2013-05-17	SHARPNOSE	66	72.5	72.5	89	No	adult	M
LL13MAY-051713-S1	2013-05-17	SHARPNOSE	67	73	73	88	No	adult	M
LL13MAY-051713-S1	2013-05-17	SPINNER	145	153	153	185	Yes	adult	M
LL13MAY-051713-S1	2013-05-17	SPINNER	145	153	153	185	No	adult	M
LL13MAY-051713-S2	2013-05-17	SHARPNOSE	72	78	78	90	No	adult	M
LL13MAY-051713-S2	2013-05-17	SHARPNOSE	68	74	74	87	No	adult	M
LL13MAY-051713-S2	2013-05-17	SHARPNOSE	69	74	74	87	No	adult	M
LL13MAY-051713-S2	2013-05-17	BLACKNOSE	83	91	91	108	No	juvenile	M
LL13MAY-051713-S3	2013-05-17	SHARPNOSE	73.5	79	79	95.5	No	adult	M
LL13MAY-051713-S3	2013-05-17	SHARPNOSE	71	77	77	94.5	No	adult	M
LL13MAY-051713-S3	2013-05-17	SHARPNOSE	66	72	72	87	No	adult	M
LL13MAY-051713-S4	2013-05-17	SHARPNOSE	67	73	73	88.5	No	adult	M
LL13MAY-051713-S4	2013-05-17	SHARPNOSE	64	70.5	70.5	86	No	adult	M
LL13MAY-051713-S4	2013-05-17	SHARPNOSE	64	69.5	69.5	84	No	adult	M
LL13MAY-051713-S5	2013-05-17	FINETOOTH	89	98	98	122	No	adult	M
LL13MAY-051713-S6	2013-05-17	BLACKNOSE	84	91.5	91.5	108	No	juvenile	F
LL13MAY-052213-D4	2013-05-22	SHARPNOSE	72	NA	NA	NA	No	adult	U
LL13MAY-052213-D4	2013-05-22	SHARPNOSE	75	82	82	98.5	No	adult	F
LL13MAY-052213-D4	2013-05-22	SHARPNOSE	75	80.5	80.5	97	No	adult	F
LL13MAY-052213-D4	2013-05-22	SHARPNOSE	75	81	81	96	No	adult	F
LL13MAY-052213-D4	2013-05-22	SHARPNOSE	73	79	79	93	No	adult	F
LL13MAY-052213-D4	2013-05-22	SHARPNOSE	72	76	76	91	No	adult	M
LL13MAY-052213-D4	2013-05-22	SHARPNOSE	70	76	76	90	No	adult	M
LL13MAY-052213-D4	2013-05-22	SHARPNOSE	73	77	77	90	No	adult	M
LL13MAY-052213-D4	2013-05-22	SHARPNOSE	67	72	72	89	No	adult	M
LL13MAY-052213-D4	2013-05-22	SCALLOPED_HAMMERHEAD	91.5	98	98	130	No	juvenile	M
LL13MAY-052213-D4	2013-05-22	SCALLOPED_HAMMERHEAD	84.5	93.5	93.5	122	No	juvenile	F
LL13MAY-052213-D4	2013-05-22	SCALLOPED_HAMMERHEAD	85	93	93	120	No	juvenile	M
LL13MAY-052213-D5	2013-05-22	SHARPNOSE	69	75	75	91	No	adult	M
LL13MAY-052213-D5	2013-05-22	SHARPNOSE	72	77	77	89.4	No	adult	M
LL13MAY-052213-D5	2013-05-22	SHARPNOSE	62	68	68	83.5	No	adult	M
LL13MAY-052213-D6	2013-05-22	SHARPNOSE	67	72.5	72.5	88	No	adult	M
LL13MAY-052213-D6	2013-05-22	BLACKNOSE	77	98	98	106	No	juvenile	F
LL13MAY-052213-D6	2013-05-22	SCALLOPED_HAMMERHEAD	84	91	91	122	No	juvenile	M
LL13MAY-052213-D6	2013-05-22	SPINNER	140	NA	168.257	200	Yes	adult	M
LL13MAY-052213-D7	2013-05-22	SHARPNOSE	79	85	85	98	No	adult	F
LL13MAY-052213-D7	2013-05-22	SHARPNOSE	71	77	77	93	No	adult	M
LL13MAY-052213-D7	2013-05-22	SHARPNOSE	70	76.5	76.5	91	No	adult	M
LL13MAY-052213-D7	2013-05-22	SHARPNOSE	72	77	77	91	No	adult	M
LL13MAY-052213-D7	2013-05-22	SHARPNOSE	65.5	71	71	84	No	adult	M
LL13MAY-052213-D7	2013-05-22	SHARPNOSE	66	71.5	71.5	84	No	adult	M
LL13MAY-052213-D7	2013-05-22	NURSE	NA	NA	NA	200	Yes	juvenile	F
LL13MAY-052213-S7	2013-05-22	SHARPNOSE	70	75.5	75.5	92	No	adult	M
LL13MAY-052213-S7	2013-05-22	SHARPNOSE	71	78	78	92	No	adult	M
LL13MAY-052213-S7	2013-05-22	SHARPNOSE	69	74.5	74.5	90.5	No	adult	M
LL13MAY-052213-S7	2013-05-22	SHARPNOSE	69	75.5	75.5	87	No	adult	M
LL13MAY-052213-S7	2013-05-22	SHARPNOSE	63	68	68	83	No	adult	M
LL13MAY-052213-S7	2013-05-22	BLACKNOSE	88	98	98	118	No	adult	F
LL13MAY-052213-S7	2013-05-22	BLACKNOSE	89.5	98.5	98.5	113	No	adult	F
LL13MAY-052213-S7	2013-05-22	FINETOOTH	104	120	120	145	Yes	adult	M
LL13MAY-052213-S8	2013-05-22	SHARPNOSE	67	71	71	87	No	adult	M
LL13MAY-052213-S8	2013-05-22	SHARPNOSE	63	69	69	84	No	adult	M
LL13MAY-052213-S8	2013-05-22	SHARPNOSE	58	62.5	62.5	75.5	No	juvenile	M
LL13MAY-052213-S8	2013-05-22	SPINNER	NA	148	148	190	Yes	adult	M
LL13JUN-061013-S4	2013-06-10	SHARPNOSE	70.5	76	76	92.5	No	adult	M
LL13JUN-061013-S4	2013-06-10	SHARPNOSE	69	74	74	91	No	adult	M
LL13JUN-061013-S4	2013-06-10	SHARPNOSE	68	74	74	90	No	adult	M
LL13JUN-061013-S4	2013-06-10	BLACKNOSE	87	94.5	94.5	116	No	adult	M
LL13JUN-061013-S5	2013-06-10	BLACKNOSE	99	106.5	106.5	131	No	adult	F
LL13JUN-061013-S5	2013-06-10	NURSE	NA	NA	NA	278	Yes	adult	M
LL13JUN-061013-S5	2013-06-10	NURSE	NA	NA	NA	260	Yes	adult	F
LL13JUN-061013-S5	2013-06-10	NURSE	NA	NA	NA	245	Yes	adult	M
LL13JUN-061013-S6	2013-06-10	SHARPNOSE	30.7	34	34	41.6	No	yoy	F
LL13JUN-061013-S7	2013-06-10	SHARPNOSE	67.8	74	74	91.1	No	adult	M
LL13JUN-061013-S8	2013-06-10	BLACKTIP	66	72.5	72.5	88	No	juvenile	F
LL13JUN-061213-D1	2013-06-12	SHARPNOSE	80	86.5	86.5	103	No	adult	M
LL13JUN-061213-D1	2013-06-12	SCALLOPED_HAMMERHEAD	100	111	111	138	No	juvenile	M
LL13JUN-061213-D1	2013-06-12	SCALLOPED_HAMMERHEAD	100	108	108	136	No	juvenile	F
LL13JUN-061213-D2	2013-06-12	SHARPNOSE	76	83	83	98	No	adult	F
LL13JUN-061213-D2	2013-06-12	SHARPNOSE	63.5	68.5	68.5	81	No	adult	M
LL13JUN-061213-D2	2013-06-12	SHARPNOSE	46	50	50	59	No	juvenile	M
LL13JUN-061213-D3	2013-06-12	SHARPNOSE	65.5	72.5	72.5	87	No	adult	M
LL13JUN-061213-D3	2013-06-12	SHARPNOSE	67	73	73	87	No	adult	M
LL13JUN-061213-D3	2013-06-12	SHARPNOSE	65	71	71	83	No	adult	M
LL13JUN-061213-D4	2013-06-12	BLACKNOSE	96	104	104	122	No	adult	F
LL13JUN-061213-S1	2013-06-12	BLACKNOSE	93	101	101	121	No	adult	F
LL13JUN-061213-S1	2013-06-12	BLACKNOSE	84	92	92	111	No	adult	M
LL13JUN-061213-S1	2013-06-12	BLACKNOSE	84.5	92	92	110	No	adult	F
LL13JUN-061213-S1	2013-06-12	BLACKNOSE	81.5	89	89	108	No	adult	M
LL13JUN-061213-S1	2013-06-12	BLACKNOSE	82.5	91	91	107	No	adult	M
LL13JUN-061213-S2	2013-06-12	NURSE	NA	NA	NA	227	Yes	adult	M
LL13JUN-061213-S2	2013-06-12	NURSE	NA	NA	NA	175	No	adult	M
LL13JUN-061213-S3	2013-06-12	SHARPNOSE	60.5	65.5	65.5	80	No	adult	M
LL13JUN-061213-S3	2013-06-12	SHARPNOSE	58	63	63	77	No	juvenile	M
LL13JUN-061213-S3	2013-06-12	SHARPNOSE	58.5	63.5	63.5	77	No	adult	M
LL13JUN-061213-S3	2013-06-12	SHARPNOSE	57	62	62	76	No	juvenile	M
LL13JUN-061213-S3	2013-06-12	SHARPNOSE	58.5	63.5	63.5	76	No	juvenile	M
LL13JUN-061213-S3	2013-06-12	SHARPNOSE	54	59	59	72	No	juvenile	M
LL13JUN-061213-S3	2013-06-12	SHARPNOSE	45.5	49	49	61	No	juvenile	M
LL13JUN-061213-S3	2013-06-12	BLACKNOSE	84	92	92	112	No	adult	M
LL13JUN-061213-S3	2013-06-12	BLACKNOSE	77.5	84.5	84.5	104	No	juvenile	F
LL13JUL-070813-D8	2013-07-08	SHARPNOSE	71	77	77	94	No	adult	M
LL13JUL-070813-D8	2013-07-08	SHARPNOSE	71	77.5	77.5	94	No	adult	M
LL13JUL-070813-D8	2013-07-08	SHARPNOSE	72	78	78	94	No	adult	M
LL13JUL-070813-D8	2013-07-08	SHARPNOSE	71	77	77	93.5	No	adult	M
LL13JUL-070813-D8	2013-07-08	SHARPNOSE	70.5	76	76	92	No	adult	M
LL13JUL-070813-D8	2013-07-08	SHARPNOSE	70	76	76	90.5	No	adult	M
LL13JUL-070813-S2	2013-07-08	SHARPNOSE	63	68.5	68.5	83	No	adult	M
LL13JUL-070813-S3	2013-07-08	BLACKNOSE	96	105	105	127	No	adult	F
LL13JUL-070813-S7	2013-07-08	SHARPNOSE	75	80.5	80.5	96.5	No	adult	F
LL13JUL-070813-S8	2013-07-08	SHARPNOSE	71	77	77	94	No	adult	M
LL13JUL-071813-D1	2013-07-18	SHARPNOSE	74	80.5	80.5	96.5	No	adult	F
LL13JUL-071813-D1	2013-07-18	SHARPNOSE	70	76	76	92	No	adult	M
LL13JUL-071813-D1	2013-07-18	SHARPNOSE	67.5	73.5	73.5	90.1	No	adult	M
LL13JUL-071813-D1	2013-07-18	SHARPNOSE	68.5	75	75	90	No	adult	M
LL13JUL-071813-D1	2013-07-18	SHARPNOSE	67.2	73.4	73.4	88.5	No	adult	M
LL13JUL-071813-D2	2013-07-18	SHARPNOSE	NA	NA	NA	NA	No	NA	U
LL13JUL-071813-D2	2013-07-18	SHARPNOSE	77	82	82	98	No	adult	F
LL13JUL-071813-D2	2013-07-18	SHARPNOSE	76	83	83	98	No	adult	F
LL13JUL-071813-D2	2013-07-18	SHARPNOSE	73	79.5	79.5	92	No	adult	M
LL13JUL-071813-D2	2013-07-18	SHARPNOSE	72	77	77	91	No	adult	M
LL13JUL-071813-D2	2013-07-18	SHARPNOSE	72	77	77	90	No	adult	M
LL13JUL-071813-D2	2013-07-18	SHARPNOSE	72	78	78	90	No	adult	M
LL13JUL-071813-D2	2013-07-18	SHARPNOSE	67.5	72.5	72.5	88	No	adult	M
LL13JUL-071813-D2	2013-07-18	SHARPNOSE	70	75	75	88	No	adult	M
LL13JUL-071813-D2	2013-07-18	SHARPNOSE	70	75	75	88	No	adult	M
LL13JUL-071813-D2	2013-07-18	SHARPNOSE	68	75	75	87	No	adult	M
LL13JUL-071813-D2	2013-07-18	SHARPNOSE	70	76	76	87	No	adult	M
LL13JUL-071813-D2	2013-07-18	SHARPNOSE	69	74	74	86	No	adult	M
LL13JUL-071813-D2	2013-07-18	SHARPNOSE	64	70	70	83.3	No	adult	M
LL13JUL-071813-D2	2013-07-18	SHARPNOSE	66	71	71	83	No	adult	M
LL13JUL-071813-D2	2013-07-18	SHARPNOSE	57	62	62	74	No	juvenile	M
LL13JUL-071813-D2	2013-07-18	NURSE	NA	NA	NA	235	Yes	adult	M
LL13JUL-071813-D3	2013-07-18	SHARPNOSE	77.5	85	85	105	No	adult	F
LL13JUL-071813-D3	2013-07-18	SHARPNOSE	73	79	79	97	No	adult	M
LL13JUL-071813-D3	2013-07-18	SHARPNOSE	74	79.5	79.5	96	No	adult	F
LL13JUL-071813-D3	2013-07-18	SHARPNOSE	69.5	76	76	92	No	adult	M
LL13JUL-071813-D3	2013-07-18	SHARPNOSE	68.5	76	76	91	No	adult	M
LL13JUL-071813-D3	2013-07-18	SHARPNOSE	68	75	75	89	No	adult	M
LL13JUL-071813-D3	2013-07-18	SHARPNOSE	66.6	73.2	73.2	88.5	No	adult	M
LL13JUL-071813-D3	2013-07-18	SHARPNOSE	62	68	68	83	No	adult	M
LL13JUL-071813-D3	2013-07-18	SHARPNOSE	66.5	73	73	82	No	adult	M
LL13JUL-071813-D3	2013-07-18	SHARPNOSE	59.5	65	65	79.5	No	adult	M
LL13JUL-071813-D3	2013-07-18	SHARPNOSE	57.6	62.6	62.6	77	No	juvenile	M
LL13JUL-071813-D4	2013-07-18	SHARPNOSE	71	78	78	94	No	adult	M
LL13JUL-071813-D4	2013-07-18	SHARPNOSE	70.5	76.5	76.5	92.1	No	adult	M
LL13JUL-071813-D4	2013-07-18	SHARPNOSE	67	73.2	73.2	90	No	adult	M
LL13JUL-071813-D4	2013-07-18	SHARPNOSE	66.5	73	73	88.5	No	adult	M
LL13JUL-071813-D5	2013-07-18	SHARPNOSE	73	80	80	97	No	adult	M
LL13JUL-071813-D5	2013-07-18	SHARPNOSE	70	75.5	75.5	92	No	adult	M
LL13JUL-071813-S1	2013-07-18	BONNETHEAD	74	81	81	98	No	juvenile	F
LL13AUG-080213-D1	2013-08-02	SHARPNOSE	29	32	32	40	No	yoy	U
LL13AUG-080213-D1	2013-08-02	BLACKNOSE	81	88	88	109.5	No	juvenile	F
LL13AUG-080213-D1	2013-08-02	NURSE	NA	NA	NA	215	No	juvenile	F
LL13AUG-080213-D2	2013-08-02	SHARPNOSE	70.5	76	76	93	No	adult	M
LL13AUG-080213-D2	2013-08-02	SHARPNOSE	68	73	73	89.5	No	adult	M
LL13AUG-080213-D2	2013-08-02	SHARPNOSE	68.5	73	73	89	No	adult	M
LL13AUG-080213-D2	2013-08-02	SHARPNOSE	66.5	72	72	88	No	adult	M
LL13AUG-080213-D2	2013-08-02	SHARPNOSE	66.5	72	72	88	No	adult	M
LL13AUG-080213-D2	2013-08-02	SHARPNOSE	67	72.5	72.5	88	No	adult	M
LL13AUG-080213-D2	2013-08-02	SHARPNOSE	66	71.5	71.5	87.5	No	adult	M
LL13AUG-080213-D2	2013-08-02	SHARPNOSE	67	71.5	71.5	87	No	adult	M
LL13AUG-080213-D2	2013-08-02	SHARPNOSE	67.5	71.5	71.5	87	No	adult	M
LL13AUG-080213-D2	2013-08-02	SHARPNOSE	68.5	73	73	86	No	adult	M
LL13AUG-080213-D3	2013-08-02	SHARPNOSE	72	77.5	77.5	93.5	No	adult	M
LL13AUG-080213-D3	2013-08-02	SHARPNOSE	70.5	75.5	75.5	92	No	adult	M
LL13AUG-080213-D3	2013-08-02	SHARPNOSE	68	73.3	73.3	89.5	No	adult	M
LL13AUG-080213-D4	2013-08-02	SHARPNOSE	74.5	80.5	80.5	98	No	adult	M
LL13AUG-080213-D4	2013-08-02	SHARPNOSE	70	75	75	91	No	adult	M
LL13AUG-080213-D4	2013-08-02	SHARPNOSE	67	63.5	63.5	89	No	adult	M
LL13AUG-080213-D4	2013-08-02	SHARPNOSE	67	72.5	72.5	88	No	adult	M
LL13AUG-080213-D4	2013-08-02	BLACKNOSE	84	92	92	114	No	adult	F
LL13AUG-080213-D6	2013-08-02	SHARPNOSE	73	78	78	95	No	adult	M
LL13AUG-080213-D6	2013-08-02	SHARPNOSE	73	78	78	93	No	adult	M
LL13AUG-080213-D6	2013-08-02	BLACKNOSE	71	78	78	96	No	juvenile	M
LL13AUG-080213-D7	2013-08-02	SHARPNOSE	72	77.5	77.5	94	No	adult	M
LL13AUG-080213-D7	2013-08-02	SHARPNOSE	67	73	73	88	No	adult	M
LL13AUG-080213-D7	2013-08-02	NURSE	NA	NA	NA	210	No	juvenile	F
LL13AUG-080213-D7	2013-08-02	SPINNER	56	61	61	75	No	yoy	F
LL13AUG-080213-S1	2013-08-02	SHARPNOSE	75	80.5	80.5	98	No	adult	M
LL13AUG-080213-S1	2013-08-02	NURSE	NA	NA	NA	220	No	adult	M
LL13AUG-080213-S2	2013-08-02	SHARPNOSE	62.5	67	67	82	No	adult	M
LL13AUG-080213-S2	2013-08-02	SHARPNOSE	58.5	63.5	63.5	78.5	No	adult	M
LL13AUG-080213-S2	2013-08-02	NURSE	NA	NA	NA	225	Yes	adult	U
LL13AUG-080213-D5	2013-08-12	SHARPNOSE	69.5	75	75	88	No	adult	M
LL13AUG-081213-D8	2013-08-12	SHARPNOSE	40	45	45	55	No	juvenile	M
LL13AUG-081213-D8	2013-08-12	NURSE	NA	NA	NA	200	No	juvenile	M
LL13AUG-081213-D8	2013-08-12	TIGER	NA	NA	213.56	259	No	juvenile	F
LL13AUG-081213-S3	2013-08-12	SHARPNOSE	71.5	76	76	92	No	adult	M
LL13AUG-081213-S4	2013-08-12	BLACKTIP	87	95	95	115	No	juvenile	F
LL13AUG-081213-S5	2013-08-12	SHARPNOSE	35	38.5	38.5	47	No	yoy	M
LL13AUG-081213-S5	2013-08-12	SHARPNOSE	34	38	38	45	No	yoy	F
LL13AUG-081213-S5	2013-08-12	SHARPNOSE	31	34	34	41	No	yoy	F
LL13AUG-081213-S8	2013-08-12	SHARPNOSE	69	74	74	88	No	adult	M
LL13SEP-091213-D7	2013-09-12	SPINNER	58	63	63	80.5	No	yoy	F
LL13SEP-091213-D8	2013-09-12	NURSE	NA	NA	NA	180	Yes	juvenile	M
LL13SEP-091213-D8	2013-09-12	SCALLOPED_HAMMERHEAD	41	45	45	60	No	yoy	F
LL13SEP-091213-D8	2013-09-12	SPINNER	55	59.5	59.5	76	No	yoy	F
LL13SEP-091213-D8	2013-09-12	SPINNER	58.5	63	63	76	No	yoy	M
LL13SEP-091213-S4	2013-09-12	BLACKNOSE	88	97	97	117.5	No	adult	F
LL13SEP-091213-S4	2013-09-12	BLACKNOSE	86	95	95	117	No	adult	F
LL13SEP-091213-S4	2013-09-12	BLACKNOSE	84	92	92	111	No	adult	F
LL13SEP-091213-S4	2013-09-12	BLACKNOSE	85	93	93	111	No	adult	M
LL13SEP-091213-S4	2013-09-12	BLACKTIP	97	106	106	126	No	juvenile	F
LL13SEP-091213-S4	2013-09-12	BLACKTIP	84	92	92	109	No	juvenile	F
LL13SEP-091213-S4	2013-09-12	BLACKTIP	78	86	86	105	No	juvenile	F
LL13SEP-091213-S5	2013-09-12	BLACKTIP	97	107	107	132	No	juvenile	F
LL13SEP-091213-S7	2013-09-12	SPINNER	62	67.5	67.5	83	No	yoy	F
LL13SEP-091213-S7	2013-09-12	SPINNER	58	63	63	80.5	No	yoy	F
LL13SEP-092313-D3	2013-09-23	SHARPNOSE	35	39	39	47	No	yoy	F
LL13SEP-092313-D4	2013-09-23	SHARPNOSE	70	76	76	91	No	adult	M
LL13SEP-092313-D5	2013-09-23	BLACKNOSE	80	88.5	88.5	106	No	juvenile	M
LL13SEP-092313-D5	2013-09-23	SCALLOPED_HAMMERHEAD	82	90	90	120	No	juvenile	M
LL13SEP-092313-D5	2013-09-23	SPINNER	53	57	57	73.5	No	yoy	F
LL13SEP-092313-D6	2013-09-23	SPINNER	57.5	62.5	62.5	77	No	yoy	M
LL13SEP-092313-D6	2013-09-23	SPINNER	58	63	63	77	No	yoy	M
LL13SEP-092313-S3	2013-09-23	BLACKTIP	109	120	120	144	No	adult	F
LL13SEP-092313-S3	2013-09-23	BLACKTIP	97	107	107	132	No	juvenile	F
LL13OCT-101813-D1	2013-10-18	SHARPNOSE	75	81	81	98	No	adult	F
LL13OCT-101813-D1	2013-10-18	SHARPNOSE	74	80	80	97	No	adult	F
LL13OCT-101813-D1	2013-10-18	SHARPNOSE	75	81	81	97	No	adult	M
LL13OCT-101813-D1	2013-10-18	SHARPNOSE	70	76	76	90	No	adult	F
LL13OCT-101813-D3	2013-10-18	SHARPNOSE	66	72	72	88	No	adult	M
LL13OCT-101813-D3	2013-10-18	SHARPNOSE	67	73	73	86	No	adult	M
LL13OCT-101813-D3	2013-10-18	SHARPNOSE	64	69	69	83	No	adult	M
LL13OCT-101813-D3	2013-10-18	SHARPNOSE	40	43	43	53	No	yoy	M
LL13OCT-101813-D3	2013-10-18	SHARPNOSE	37	41	41	49	No	yoy	M
LL13OCT-101813-D5	2013-10-18	SHARPNOSE	75	81	81	95	No	adult	F
LL13OCT-101813-D6	2013-10-18	BLACKNOSE	88	97	97	119	No	adult	M
LL13OCT-101813-D6	2013-10-18	BLACKNOSE	86	95	95	114	No	adult	M
LL13OCT-101813-D6	2013-10-18	BLACKNOSE	NA	NA	92.199	110	Yes	adult	M
LL13OCT-101813-D6	2013-10-18	BLACKNOSE	82	90	90	107	No	adult	M
LL13OCT-101813-D6	2013-10-18	SPINNER	60.5	66	66	82	No	yoy	M
LL13OCT-101813-S1	2013-10-18	BLACKNOSE	80	86	86	111	No	adult	F
LL13OCT-101813-S1	2013-10-18	BLACKNOSE	83	90	90	108	No	juvenile	M
LL13OCT-101813-S1	2013-10-18	BLACKTIP	108	119.5	119.5	151	No	adult	F
LL13OCT-101813-S1	2013-10-18	BLACKTIP	90	100.5	100.5	126	No	juvenile	F
LL13OCT-101813-S2	2013-10-18	SHARPNOSE	73	79	79	96	No	adult	M
LL13OCT-101813-S2	2013-10-18	SHARPNOSE	72	79	79	94	No	adult	M
LL13OCT-101813-S2	2013-10-18	SHARPNOSE	70	76	76	90	No	adult	M
LL13OCT-101813-S2	2013-10-18	SHARPNOSE	70	76	76	89	No	adult	M
LL13OCT-101813-S2	2013-10-18	SHARPNOSE	66	71	71	87	No	adult	M
LL13OCT-101813-S2	2013-10-18	SHARPNOSE	67	73	73	87	No	adult	M
LL13OCT-101813-S2	2013-10-18	SHARPNOSE	65	70	70	86	No	adult	M
LL13OCT-101813-S2	2013-10-18	SHARPNOSE	54	59	59	72	No	juvenile	M
LL13OCT-101813-D7	2013-10-21	SHARPNOSE	71.2	79	79	93	No	adult	M
LL13OCT-101813-D7	2013-10-21	SHARPNOSE	66.5	73	73	88	No	adult	M
LL13OCT-102113-D8	2013-10-21	BONNETHEAD	78	84	84	108	No	adult	F
LL13OCT-102113-S6	2013-10-21	BLACKTIP	100	110	110	115	Yes	adult	U
LL13OCT-102113-S6	2013-10-21	BONNETHEAD	61	66	66	80	No	adult	M
LL13OCT-102113-S7	2013-10-21	BLACKTIP	81	88	88	109	No	juvenile	F
LL13OCT-102113-S7	2013-10-21	BLACKTIP	81	88	88	109	No	juvenile	M
LL13OCT-102113-S7	2013-10-21	BLACKTIP	78	86	86	106	No	juvenile	M
LL13OCT-102113-S7	2013-10-21	BLACKTIP	79	87.5	87.5	105.5	No	juvenile	F
LL13OCT-102113-S7	2013-10-21	BLACKTIP	78.5	85.5	85.5	105	No	juvenile	F
LL13OCT-102113-S7	2013-10-21	BLACKTIP	70	78	78	95	No	juvenile	F
LL13DEC-121013-D4	2013-12-10	FINETOOTH	100	109	109	132	No	adult	M
LL13DEC-121013-S1	2013-12-10	SHARPNOSE	73	79	79	93.5	No	adult	M
LL13DEC-121013-S1	2013-12-10	BLACKNOSE	86.5	95.5	95.5	115	No	adult	M
LL13DEC-121013-S2	2013-12-10	BLACKTIP	NA	NA	158.923	190	Yes	adult	U
LL13DEC-121013-S3	2013-12-10	LEMON	149	160	160	189	No	juvenile	F
LL13DEC-121013-S3	2013-12-10	LEMON	140	NA	153.361	183	No	juvenile	M
LL13DEC-121013-S5	2013-12-10	FINETOOTH	91	100	100	123	No	juvenile	F
LL13DEC-121613-D7	2013-12-16	SHARPNOSE	71.5	77.5	77.5	94	No	adult	M
LL13DEC-121613-D8	2013-12-16	FINETOOTH	112	122	122	149	No	adult	F
LL13DEC-121613-NR1	2013-12-16	BLACKNOSE	97	106	106	125	No	adult	F
LL13DEC-121613-NR1	2013-12-16	BLACKTIP	123	NA	136.054	163	No	adult	F
LL13DEC-121613-NR1	2013-12-16	BLACKTIP	113	124	124	150	No	adult	F
LL13DEC-121613-NR1	2013-12-16	BLACKTIP	111	120	120	148	No	adult	U
LL13DEC-121613-NR1	2013-12-16	BLACKTIP	109	118	118	143	No	juvenile	F
LL13DEC-121613-NR1	2013-12-16	BLACKTIP	109	120	120	140	No	adult	F
LL13DEC-121613-NR1	2013-12-16	FINETOOTH	114	127	127	155	No	adult	F
LL13DEC-121613-NR1	2013-12-16	FINETOOTH	109	119	119	142	No	adult	F
LL13DEC-121613-NR1	2013-12-16	FINETOOTH	NA	NA	98.816	120	No	juvenile	F
LL13DEC-121613-S4	2013-12-16	BLACKNOSE	97	106	106	125	No	adult	F
LL13DEC-121613-S4	2013-12-16	BLACKTIP	106	119	119	148	No	adult	F
LL13DEC-121613-S7	2013-12-16	FINETOOTH	57	64	64	77.5	No	juvenile	F
LL13DEC-121613-S8	2013-12-16	BLACKNOSE	89	98	98	113	No	adult	F
LL13DEC-121613-S8	2013-12-16	BLACKTIP	NA	NA	154.688	185	No	adult	F
LL13DEC-121613-S8	2013-12-16	BLACKTIP	117	131	131	160	No	adult	F
LL13DEC-121613-S8	2013-12-16	BLACKTIP	113	125	125	155	No	adult	F
LL13DEC-121613-S8	2013-12-16	BLACKTIP	113	125	125	154	No	adult	F
LL13DEC-121713-D5	2013-12-17	BLACKTIP	118	NA	128.431	154	No	adult	F
LL13DEC-121713-D6	2013-12-17	BLACKNOSE	95	104	104	126	No	adult	F
LL13DEC-121713-NR2	2013-12-17	BLACKNOSE	96	105	105	130	No	adult	F
LL13DEC-121713-NR2	2013-12-17	BLACKNOSE	99	111	111	129	No	adult	F
LL13DEC-121713-NR2	2013-12-17	BLACKNOSE	93	103	103	121	No	adult	F
LL13DEC-121713-NR2	2013-12-17	BLACKTIP	110	122.5	122.5	151	No	adult	F
LL13DEC-121713-NR7	2013-12-17	BLACKTIP	104	114.8	114.8	145	No	juvenile	F
LL13DEC-121713-NR7	2013-12-17	FINETOOTH	110	119.5	119.5	152	No	adult	F
LL13DEC-121713-NR7	2013-12-17	FINETOOTH	109	117	117	143	No	adult	F
LL13DEC-121813-NR4	2013-12-18	BLACKNOSE	93	102	102	125	No	adult	F
LL13DEC-121813-NR4	2013-12-18	BLACKNOSE	78	86.5	86.5	105	No	juvenile	F
LL13DEC-121813-NR4	2013-12-18	FINETOOTH	110	120	120	145	No	adult	F
LL13DEC-121813-NR5	2013-12-18	BLACKNOSE	105	114	114	138	No	adult	F
LL14JAN-011314-D1	2014-01-13	SHARPNOSE	70	76	76	94.5	No	adult	F
LL14JAN-011314-D1	2014-01-13	SHARPNOSE	71	77.5	77.5	94	No	adult	M
LL14JAN-011314-D1	2014-01-13	SHARPNOSE	70	74	74	91	No	adult	F
LL14JAN-011314-D1	2014-01-13	SANDBAR	144	158	158	186	No	adult	F
LL14JAN-011314-D2	2014-01-13	SANDBAR	NA	NA	148.083	178	No	juvenile	M
LL14JAN-011314-D4	2014-01-13	BLACKTIP	102	113	113	135	No	adult	M
LL14JAN-011314-D4	2014-01-13	BLACKTIP	81.5	89.5	89.5	109	No	juvenile	M
LL14JAN-011314-D4	2014-01-13	GREAT_HAMMERHEAD	123	140	140	174	No	juvenile	F
LL14JAN-011314-D5	2014-01-13	BLACKNOSE	95	105	105	124	No	adult	F
LL14JAN-011314-D5	2014-01-13	BLACKTIP	114	127	127	148	No	adult	F
LL14JAN-011314-S1	2014-01-13	BLACKTIP	NA	NA	125.043	150	Yes	adult	U
LL14JAN-011314-S1	2014-01-13	BLACKTIP	95	105	105	130	No	juvenile	F
LL14JAN-011314-S2	2014-01-13	BLACKTIP	94	107	107	129	No	juvenile	F
LL14JAN-011514-D3	2014-01-15	BLACKNOSE	97.5	106	106	126	No	adult	F
LL14JAN-011514-D3	2014-01-15	LEMON	NA	NA	126.139	150	No	juvenile	U
LL14JAN-011514-S3	2014-01-15	BLACKNOSE	101	111	111	129	No	adult	F
LL14JAN-011514-S3	2014-01-15	LEMON	NA	NA	138.512	165	No	juvenile	U
LL14JAN-011514-S3	2014-01-15	LEMON	NA	NA	105.516	125	No	juvenile	U
LL14JAN-011514-S4	2014-01-15	BLACKNOSE	91	101	101	124	No	adult	F
LL14JAN-011514-S4	2014-01-15	BLACKTIP	104	117	117	140	No	juvenile	F
LL14JAN-011514-S5	2014-01-15	BLACKTIP	118	129	129	164	No	adult	F
LL14JAN-011514-S6	2014-01-15	BLACKTIP	106	117	117	143	No	juvenile	F
LL14JAN-012014-NR2	2014-01-20	SAND_TIGER	NA	NA	NA	150	Yes	juvenile	U
LL14JAN-012114-NR8	2014-01-21	BLACKNOSE	97	106	106	127	No	adult	F
LL14FEB-020514-NR1	2014-02-05	BLACKNOSE	NA	NA	125.835	150	Yes	adult	U
LL14FEB-020514-NR1	2014-02-05	BLACKNOSE	100	109	109	132	No	adult	F
LL14FEB-020514-NR1	2014-02-05	BLACKNOSE	97	106	106	127	No	adult	F
LL14FEB-020514-NR1	2014-02-05	BLACKNOSE	89	96	96	119	No	adult	F
LL14FEB-020514-NR1	2014-02-05	BLACKNOSE	90	98	98	119	No	adult	F
LL14FEB-020514-NR1	2014-02-05	BLACKNOSE	80	89	89	108	No	juvenile	U
LL14FEB-020514-NR1	2014-02-05	BLACKTIP	115	NA	138.595	166	No	adult	F
LL14FEB-020514-NR1	2014-02-05	BLACKTIP	111	124	124	154	No	adult	F
LL14FEB-020514-NR1	2014-02-05	BLACKTIP	104	113	113	135	No	juvenile	F
LL14FEB-020514-NR1	2014-02-05	FINETOOTH	115	126	126	154	No	adult	F
LL14FEB-020514-NR2	2014-02-05	BLACKNOSE	107	117	117	136	No	adult	F
LL14FEB-020514-NR2	2014-02-05	BLACKNOSE	101	110	110	131	No	adult	F
LL14FEB-020514-NR2	2014-02-05	BLACKTIP	96	107	107	130	No	juvenile	F
LL14FEB-020514-NR2	2014-02-05	BLACKTIP	84	92	92	118	No	juvenile	F
LL14FEB-020514-NR2	2014-02-05	BLACKTIP	81	90	90	111	No	juvenile	F
LL14FEB-020514-NR2	2014-02-05	FINETOOTH	110	120	120	147	No	adult	F
LL14FEB-020514-NR2	2014-02-05	FINETOOTH	109	121	121	147	No	adult	F
LL14FEB-020514-NR2	2014-02-05	FINETOOTH	106	117	117	144	No	adult	F
LL14FEB-021514-NR3	2014-02-05	BLACKTIP	108	120	120	148	No	adult	F
LL14FEB-021514-NR3	2014-02-05	BLACKTIP	101	111	111	135	No	juvenile	F
LL14FEB-021514-NR3	2014-02-05	BLACKTIP	90	99	99	124	No	juvenile	F
LL14FEB-021014-D1	2014-02-10	BONNETHEAD	81	88	88	109	No	adult	F
LL14FEB-021014-D1	2014-02-10	UNKNOWN_CARCHARHINID	NA	NA	NA	NA	No	NA	U
LL14FEB-021014-D4	2014-02-10	BLACKNOSE	87	94	94	114.5	No	adult	M
LL14FEB-021014-S2	2014-02-10	BLACKNOSE	95	103	103	123	No	adult	F
LL14FEB-021114-D7	2014-02-11	BLACKNOSE	86	94	94	109	No	juvenile	F
LL14FEB-021114-NR2	2014-02-11	BLACKNOSE	96	105	105	127	No	adult	F
LL14FEB-021114-NR2	2014-02-11	BLACKNOSE	94	103	103	124	No	adult	F
LL14FEB-021114-NR2	2014-02-11	SCALLOPED_HAMMERHEAD	68	76	76	101	No	juvenile	U
LL14FEB-021114-S6	2014-02-11	BLACKNOSE	93	103	103	122	No	adult	F
LL14FEB-021114-S7	2014-02-11	BLACKNOSE	95	104	104	125	No	adult	F
LL14FEB-021114-S7	2014-02-11	BLACKNOSE	92	102	102	115	No	adult	M
LL14FEB-021714-NR3	2014-02-17	BLACKNOSE	96	106	106	125	No	adult	F
LL14FEB-021714-NR3	2014-02-17	BLACKNOSE	91	101	101	120.5	No	adult	M
LL14FEB-021714-NR3	2014-02-17	BLACKNOSE	92	99	99	118	No	adult	M
LL14FEB-021714-NR3	2014-02-17	BLACKNOSE	89.5	97.5	97.5	116	No	adult	M
LL14FEB-021714-NR3	2014-02-17	BLACKNOSE	89.5	98	98	115	Yes	adult	M
LL14FEB-021814-NR2	2014-02-18	BLACKNOSE	101	111.5	111.5	133	No	adult	F
LL14FEB-021814-NR2	2014-02-18	BLACKTIP	125	137	137	163	No	adult	M
LL14FEB-021814-NR2	2014-02-18	FINETOOTH	116	129.5	129.5	155	No	adult	F
LL14FEB-021814-NR2	2014-02-18	FINETOOTH	113	126	126	147	No	adult	F
LL14FEB-022814-NR1	2014-02-28	BLACKTIP	100	106	106	120	No	juvenile	F
LL14FEB-022814-NR2	2014-02-28	FINETOOTH	114	125.5	125.5	156	No	adult	F
LL14FEB-022814-NR2	2014-02-28	FINETOOTH	104.5	115	115	137	No	adult	F
LL14FEB-022814-NR2	2014-02-28	FINETOOTH	92	101	101	124	No	juvenile	M
LL14FEB-022814-NR3	2014-02-28	BLACKNOSE	90.5	100	100	119.5	No	adult	M
LL14FEB-022814-NR3	2014-02-28	BLACKNOSE	80	89.5	89.5	106	No	juvenile	F
LL14FEB-022814-NR3	2014-02-28	BLACKTIP	129	139	139	172	No	adult	F
LL14FEB-022814-NR3	2014-02-28	BLACKTIP	63.5	70.5	70.5	87	No	juvenile	F
LL14FEB-022814-NR3	2014-02-28	BLACKTIP	65	71	71	84	No	juvenile	F
LL14FEB-022814-NR3	2014-02-28	FINETOOTH	115	125	125	155	No	adult	F
LL14FEB-022814-NR3	2014-02-28	FINETOOTH	106.5	117.5	117.5	146	No	adult	M
LL14FEB-022814-NR3	2014-02-28	FINETOOTH	90	99	99	120	No	juvenile	M
LL14FEB-022814-NR3	2014-02-28	FINETOOTH	92	103	103	120	No	adult	M
LL14FEB-022814-NR3	2014-02-28	FINETOOTH	84	94	94	112	No	juvenile	F
LL14MAR-030414-D5	2014-03-04	BLACKNOSE	91	100	100	123	No	adult	F
LL14MAR-030414-D8	2014-03-04	BLACKNOSE	100	110	110	130	No	adult	F
LL14MAR-030414-D8	2014-03-04	BLACKNOSE	97	107	107	122	No	adult	F
LL14MAR-030414-NR1	2014-03-04	BLACKNOSE	97.5	108.5	108.5	130	No	adult	F
LL14MAR-030414-NR3	2014-03-04	BLACKNOSE	83	91	91	111	No	adult	F
LL14MAR-030414-NR3	2014-03-04	FINETOOTH	75	83	83	105	No	juvenile	M
LL14MAR-030414-S5	2014-03-04	FINETOOTH	111	123	123	150	No	adult	F
LL14MAR-031014-D1	2014-03-10	BLACKNOSE	95.5	102	102	123	No	adult	F
LL14MAR-031014-D2	2014-03-10	BLACKNOSE	90	100	100	120	No	adult	M
LL14MAR-031014-D2	2014-03-10	BONNETHEAD	90	98	98	120	No	adult	F
LL14MAR-031014-D3	2014-03-10	BLACKNOSE	94	104	104	122	No	adult	F
LL14MAR-031014-D4	2014-03-10	BLACKNOSE	90	99	99	119	No	adult	F
LL14MAR-031014-D6	2014-03-10	BONNETHEAD	82	88	88	105	No	adult	F
LL14MAR-031014-D6	2014-03-10	SANDBAR	138	165	165	192	No	adult	F
LL14MAR-031014-S2	2014-03-10	BONNETHEAD	81	87	87	108	No	adult	F
LL14MAR-031014-S3	2014-03-10	BONNETHEAD	85	92	92	110	No	adult	F
LL14MAR-030414-NR2	2014-03-19	BLACKNOSE	91	98	98	120	No	adult	M
LL14MAR-030414-NR2	2014-03-19	BLACKNOSE	91	99	99	120	No	adult	M
LL14MAR-031914-NR1	2014-03-19	BLACKNOSE	97	106	106	126	No	adult	F
LL14MAR-031914-NR1	2014-03-19	BLACKNOSE	88	96	96	116	No	adult	M
LL14MAR-031914-NR1	2014-03-19	BLACKTIP	117	130	130	155	No	adult	F
LL14APR-040314-NR1	2014-04-03	FINETOOTH	84	93	93	115	No	juvenile	M
LL14APR-040314-S3	2014-04-03	BULL	128	141	141	174	No	juvenile	M
LL14APR-040314-S3	2014-04-03	FINETOOTH	102	111	111	138	No	adult	F
LL14APR-040314-S3	2014-04-03	FINETOOTH	103	112	112	138	No	adult	F
LL14APR-040314-S3	2014-04-03	FINETOOTH	86	96	96	117	No	juvenile	M
LL14APR-040314-S4	2014-04-03	BLACKTIP	81	98	98	129	No	juvenile	F
LL14APR-040314-S4	2014-04-03	FINETOOTH	103	112.5	112.5	138	No	adult	F
LL14APR-040314-S4	2014-04-03	FINETOOTH	104	114	114	136	No	adult	F
LL14APR-040314-S4	2014-04-03	FINETOOTH	91	99.5	99.5	120	No	juvenile	F
LL14APR-040314-S5	2014-04-03	BLACKTIP	89	96.5	96.5	118	No	juvenile	F
LL14APR-040314-S7	2014-04-03	BLACKNOSE	88	96	96	118	No	adult	F
LL14APR-042214-D7	2014-04-22	NURSE	NA	NA	NA	150	Yes	juvenile	U
LL14APR-042414-D1	2014-04-24	SHARPNOSE	NA	NA	NA	NA	No	NA	U
LL14APR-042414-D1	2014-04-24	SHARPNOSE	75	82	82	96	No	adult	M
LL14APR-042414-D1	2014-04-24	SHARPNOSE	73	79	79	94	No	adult	M
LL14APR-042414-D1	2014-04-24	SHARPNOSE	70	76	76	92	No	adult	M
LL14APR-042414-D1	2014-04-24	SHARPNOSE	66	71	71	86	No	adult	M
LL14APR-042414-D2	2014-04-24	SHARPNOSE	75	81	81	97	No	adult	M
LL14APR-042414-D2	2014-04-24	SHARPNOSE	72	78	78	93	No	adult	M
LL14APR-042414-D2	2014-04-24	SHARPNOSE	73	79	79	93	No	adult	M
LL14APR-042414-D2	2014-04-24	SHARPNOSE	71	77	77	92	No	adult	M
LL14APR-042414-D2	2014-04-24	SHARPNOSE	69.5	75	75	91	No	adult	M
LL14APR-042414-D2	2014-04-24	SHARPNOSE	69.5	75.5	75.5	91	No	adult	M
LL14APR-042414-D2	2014-04-24	SHARPNOSE	69	75	75	90	No	adult	M
LL14APR-042414-D2	2014-04-24	SHARPNOSE	69	75	75	90	No	adult	M
LL14APR-042414-D2	2014-04-24	SHARPNOSE	68	75.5	75.5	88.5	No	adult	M
LL14APR-042414-D2	2014-04-24	SHARPNOSE	67.5	73.8	73.8	88	No	adult	M
LL14APR-042414-D2	2014-04-24	SHARPNOSE	68	74	74	88	No	adult	M
LL14APR-042414-D2	2014-04-24	SHARPNOSE	68	75	75	87	No	adult	M
LL14APR-042414-D2	2014-04-24	SHARPNOSE	66.5	73	73	86	No	adult	M
LL14APR-042414-D2	2014-04-24	SHARPNOSE	66	72	72	85	No	adult	M
LL14APR-042414-D2	2014-04-24	SHARPNOSE	52.6	68	68	83	No	adult	M
LL14APR-042414-D2	2014-04-24	SHARPNOSE	66.5	72	72	83	No	adult	M
LL14APR-042414-D3	2014-04-24	SHARPNOSE	76	82	82	98	No	adult	M
LL14APR-042414-D3	2014-04-24	SHARPNOSE	71	77	77	93	No	adult	M
LL14APR-042414-D3	2014-04-24	SHARPNOSE	71.5	77.5	77.5	91	No	adult	M
LL14APR-042414-D3	2014-04-24	SHARPNOSE	68	74	74	90	No	adult	M
LL14APR-042414-D3	2014-04-24	SHARPNOSE	70	75	75	90	No	adult	M
LL14APR-042414-D3	2014-04-24	SHARPNOSE	69.5	76	76	90	No	adult	M
LL14APR-042414-D3	2014-04-24	SHARPNOSE	66	72	72	87	No	adult	M
LL14APR-042414-D3	2014-04-24	SHARPNOSE	72	75	75	87	No	adult	M
LL14APR-042414-D3	2014-04-24	SHARPNOSE	64	70	70	84	No	adult	M
LL14APR-042414-D3	2014-04-24	SHARPNOSE	62.5	69	69	82	No	adult	M
LL14APR-042414-D4	2014-04-24	SHARPNOSE	71	77	77	92	No	adult	M
LL14APR-042414-D4	2014-04-24	SHARPNOSE	72	79	79	92	No	adult	M
LL14APR-042414-D4	2014-04-24	SHARPNOSE	58.5	73.5	73.5	89	No	adult	M
LL14APR-042414-D4	2014-04-24	SCALLOPED_HAMMERHEAD	113	123	123	163	No	juvenile	M
LL14APR-042414-D5	2014-04-24	SHARPNOSE	71	78	78	94	No	adult	M
LL14APR-042414-D5	2014-04-24	SHARPNOSE	72	78	78	94	No	adult	M
LL14APR-042414-D5	2014-04-24	SHARPNOSE	67.5	74	74	88	No	adult	M
LL14APR-042414-D6	2014-04-24	SHARPNOSE	71	79	79	94	No	adult	M
LL14APR-042414-S2	2014-04-24	BLACKNOSE	86	95	95	118	No	adult	F
LL14APR-042414-S2	2014-04-24	BLACKNOSE	77	84	84	99	No	juvenile	M
LL14APR-042414-S2	2014-04-24	SCALLOPED_HAMMERHEAD	104	115	115	147	No	juvenile	M
LL14MAY-052314-D1	2014-05-23	SHARPNOSE	73	79	79	94	No	adult	M
LL14MAY-052314-D1	2014-05-23	SHARPNOSE	69	75	75	90	No	adult	M
LL14MAY-052314-D1	2014-05-23	SHARPNOSE	69	75	75	90	No	adult	M
LL14MAY-052314-D1	2014-05-23	SHARPNOSE	68	74	74	89	No	adult	M
LL14MAY-052314-D1	2014-05-23	SHARPNOSE	67	73	73	88	No	adult	M
LL14MAY-052314-D1	2014-05-23	SHARPNOSE	65	71	71	87	No	adult	M
LL14MAY-052314-D1	2014-05-23	SHARPNOSE	66	72	72	87	No	adult	M
LL14MAY-052314-D1	2014-05-23	SHARPNOSE	65	70	70	86	No	adult	M
LL14MAY-052314-D1	2014-05-23	SHARPNOSE	65	70	70	85	No	adult	M
LL14MAY-052314-D1	2014-05-23	SHARPNOSE	65	70.5	70.5	85	No	adult	M
LL14MAY-052314-D1	2014-05-23	SHARPNOSE	66	71	71	85	No	adult	M
LL14MAY-052314-D1	2014-05-23	SHARPNOSE	62.5	67	67	83	No	adult	M
LL14MAY-052314-D1	2014-05-23	SHARPNOSE	62	67	67	80	No	adult	M
LL14MAY-052314-D1	2014-05-23	SHARPNOSE	58	63	63	77	No	adult	M
LL14MAY-052314-D2	2014-05-23	SHARPNOSE	77	83	83	100	No	adult	M
LL14MAY-052314-D2	2014-05-23	SHARPNOSE	74	81	81	94	No	adult	M
LL14MAY-052314-D2	2014-05-23	SHARPNOSE	71.5	77	77	93	No	adult	M
LL14MAY-052314-D2	2014-05-23	SHARPNOSE	69	74.5	74.5	88	No	adult	M
LL14MAY-052314-D2	2014-05-23	SHARPNOSE	67	72	72	87	No	adult	M
LL14MAY-052314-D2	2014-05-23	SHARPNOSE	66	71	71	85	No	adult	M
LL14MAY-052314-D2	2014-05-23	SHARPNOSE	64	68	68	84	No	adult	M
LL14MAY-052314-D2	2014-05-23	SHARPNOSE	63	69	69	84	No	adult	M
LL14MAY-052314-D2	2014-05-23	SHARPNOSE	64	69	69	83	No	adult	M
LL14MAY-052314-D2	2014-05-23	SHARPNOSE	59	64	64	79	No	juvenile	M
LL14MAY-052314-D2	2014-05-23	SHARPNOSE	60	65	65	79	No	adult	M
LL14MAY-052314-D2	2014-05-23	BLACKNOSE	101	109.5	109.5	133	No	adult	F
LL14MAY-052314-D3	2014-05-23	SHARPNOSE	71	77	77	93	No	adult	M
LL14MAY-052314-D3	2014-05-23	SHARPNOSE	71	78	78	93	No	adult	M
LL14MAY-052314-D3	2014-05-23	SHARPNOSE	66	71	71	86	No	adult	M
LL14MAY-052314-D3	2014-05-23	SHARPNOSE	63	69	69	83	No	adult	M
LL14MAY-052314-D3	2014-05-23	SHARPNOSE	63	70	70	83	No	adult	M
LL14MAY-052314-D3	2014-05-23	SHARPNOSE	64.5	70	70	81	No	adult	M
LL14MAY-052314-D3	2014-05-23	SHARPNOSE	61	67	67	80	No	adult	M
LL14MAY-052314-D3	2014-05-23	SHARPNOSE	59	65	65	78	No	adult	M
LL14MAY-052314-D3	2014-05-23	SHARPNOSE	57	63	63	76	No	adult	M
LL14MAY-052314-D4	2014-05-23	SHARPNOSE	71	76	76	91	No	adult	M
LL14MAY-052314-D4	2014-05-23	SHARPNOSE	60.5	67	67	81	No	adult	M
LL14MAY-052314-D4	2014-05-23	SHARPNOSE	63	66	66	80	No	adult	M
LL14MAY-052314-D4	2014-05-23	SHARPNOSE	59	64	64	78	No	juvenile	M
LL14MAY-052314-D4	2014-05-23	SPINNER	NA	NA	176.807	210	Yes	adult	F
LL14MAY-052314-D5	2014-05-23	SHARPNOSE	66.5	72	72	87	No	adult	M
LL14MAY-052314-D5	2014-05-23	SHARPNOSE	67.5	72	72	87	No	adult	M
LL14MAY-052314-D7	2014-05-23	SHARPNOSE	67	73	73	88	No	adult	M
LL14MAY-052314-D7	2014-05-23	SHARPNOSE	65	71	71	86	No	adult	M
LL14MAY-052314-D7	2014-05-23	SHARPNOSE	63	69	69	83	No	adult	M
LL14MAY-052314-S1	2014-05-23	SHARPNOSE	64	69	69	83	No	adult	M
LL14MAY-052314-S1	2014-05-23	SHARPNOSE	62.5	68	68	82	No	adult	M
LL14MAY-052314-S1	2014-05-23	GREAT_HAMMERHEAD	160	178	178	222	No	juvenile	M
LL14MAY-052314-S2	2014-05-23	SHARPNOSE	70.5	76	76	92	No	adult	M
LL14MAY-052314-S2	2014-05-23	SHARPNOSE	71.5	77	77	92	No	adult	M
LL14MAY-052714-D6	2014-05-27	SCALLOPED_HAMMERHEAD	142	149	149	183	No	adult	M
LL14MAY-052714-D8	2014-05-27	SHARPNOSE	69	75	75	90	No	adult	M
LL14MAY-052714-D8	2014-05-27	SHARPNOSE	70	75	75	90	No	adult	M
LL14MAY-052714-D8	2014-05-27	SHARPNOSE	68	74	74	88	No	adult	M
LL14MAY-052714-D8	2014-05-27	SHARPNOSE	65	71.5	71.5	87	No	adult	M
LL14MAY-052714-D8	2014-05-27	SHARPNOSE	66	71.5	71.5	87	No	adult	M
LL14MAY-052714-D8	2014-05-27	BLACKNOSE	95	104	104	129	No	adult	F
LL14MAY-052714-D8	2014-05-27	BLACKNOSE	83	91	91	110	No	adult	M
LL14MAY-052714-D8	2014-05-27	BLACKNOSE	81	90	90	108	No	adult	M
LL14MAY-052714-S3	2014-05-27	SHARPNOSE	71	77	77	91	No	adult	M
LL14MAY-052714-S3	2014-05-27	BLACKNOSE	102	112	112	132	No	adult	F
LL14MAY-052714-S3	2014-05-27	BLACKNOSE	82	90	90	109	No	juvenile	F
LL14MAY-052714-S3	2014-05-27	BLACKNOSE	82	88	88	108	No	juvenile	F
LL14MAY-052714-S3	2014-05-27	BLACKNOSE	80	88.5	88.5	108	No	juvenile	F
LL14MAY-052714-S3	2014-05-27	BLACKNOSE	82	90	90	108	No	juvenile	F
LL14MAY-052714-S3	2014-05-27	BLACKTIP	81	88	88	108	No	juvenile	M
LL14MAY-052714-S3	2014-05-27	BLACKTIP	62	68	68	84	No	juvenile	M
LL14MAY-052714-S4	2014-05-27	SHARPNOSE	75	80.5	80.5	96	No	adult	F
LL14MAY-052714-S4	2014-05-27	SHARPNOSE	71	76	76	92	No	adult	M
LL14MAY-052714-S4	2014-05-27	SHARPNOSE	68	73.5	73.5	88	No	adult	M
LL14MAY-052714-S5	2014-05-27	SHARPNOSE	69	74	74	89	No	adult	M
LL14MAY-052714-S6	2014-05-27	SHARPNOSE	71	77	77	94	No	adult	M
LL14MAY-052714-S7	2014-05-27	SHARPNOSE	29.5	32.5	32.5	40.5	No	neonate	F
LL14MAY-052714-S7	2014-05-27	SHARPNOSE	25.5	27.5	27.5	35	No	neonate	F
LL14MAY-052714-S7	2014-05-27	SHARPNOSE	25	28	28	34	No	neonate	M
LL14MAY-052714-S7	2014-05-27	BLACKNOSE	99	106.5	106.5	128	No	adult	F
LL14MAY-052714-S7	2014-05-27	BLACKNOSE	91	98.5	98.5	114	No	adult	F
LL14MAY-052714-S7	2014-05-27	BLACKNOSE	86	94	94	113	No	adult	F
LL14MAY-052714-S7	2014-05-27	BLACKNOSE	86	94.5	94.5	113	No	adult	F
LL14MAY-052714-S7	2014-05-27	BLACKTIP	69	75	75	95	No	juvenile	U
LL14JUN-061714-D1	2014-06-17	SHARPNOSE	75	81	81	97	No	adult	F
LL14JUN-061714-D1	2014-06-17	SHARPNOSE	60	65	65	80	No	adult	M
LL14JUN-061714-D1	2014-06-17	SHARPNOSE	58	64	64	77	No	juvenile	M
LL14JUN-061714-D1	2014-06-17	SHARPNOSE	54	59	59	72	No	juvenile	F
LL14JUN-061714-D2	2014-06-17	SHARPNOSE	61	66	66	81	No	adult	M
LL14JUN-061714-D2	2014-06-17	SHARPNOSE	58	63	63	75	No	juvenile	M
LL14JUN-061714-D2	2014-06-17	BLACKNOSE	90	98	98	119	No	adult	F
LL14JUN-061714-D2	2014-06-17	BLACKTIP	135	147	147	181	No	adult	F
LL14JUN-061714-D3	2014-06-17	SHARPNOSE	59	65	65	79	No	adult	M
LL14JUN-061714-D3	2014-06-17	SHARPNOSE	57	62	62	74	No	adult	M
LL14JUN-061714-D4	2014-06-17	SHARPNOSE	NA	NA	NA	NA	No	NA	U
LL14JUN-061714-D4	2014-06-17	SHARPNOSE	74	81	81	98	No	adult	F
LL14JUN-061714-D4	2014-06-17	SHARPNOSE	75	81	81	97	No	adult	F
LL14JUN-061714-D4	2014-06-17	SHARPNOSE	74	81	81	96	No	adult	M
LL14JUN-061714-D4	2014-06-17	SHARPNOSE	72	79	79	95	No	adult	M
LL14JUN-061714-D4	2014-06-17	SHARPNOSE	71	78	78	93	No	adult	M
LL14JUN-061714-D4	2014-06-17	SHARPNOSE	68.5	75.5	75.5	89	No	adult	M
LL14JUN-061714-D4	2014-06-17	SHARPNOSE	67	72	72	88	No	adult	M
LL14JUN-061714-D4	2014-06-17	SHARPNOSE	67	74	74	87	No	adult	M
LL14JUN-061714-D4	2014-06-17	SHARPNOSE	63	69	69	83	No	adult	M
LL14JUN-061714-D4	2014-06-17	SHARPNOSE	64	70	70	83	No	adult	M
LL14JUN-061714-D4	2014-06-17	SHARPNOSE	62.5	68	68	82	No	adult	M
LL14JUN-061714-D4	2014-06-17	SHARPNOSE	60	65	65	80	No	adult	M
LL14JUN-061714-D4	2014-06-17	SHARPNOSE	60	65	65	80	No	adult	M
LL14JUN-061714-D4	2014-06-17	SHARPNOSE	59.5	66	66	79	No	adult	M
LL14JUN-061714-D4	2014-06-17	SHARPNOSE	58.5	64.5	64.5	78	No	juvenile	M
LL14JUN-061714-D4	2014-06-17	SHARPNOSE	60	65.5	65.5	78	No	adult	M
LL14JUN-061714-D4	2014-06-17	SHARPNOSE	55	61	61	75	No	juvenile	M
LL14JUN-061714-D4	2014-06-17	BLACKNOSE	73	82	82	98	No	juvenile	F
LL14JUN-061714-D4	2014-06-17	BLACKNOSE	56.5	61	61	73	No	juvenile	F
LL14JUN-061714-D4	2014-06-17	NURSE	NA	NA	NA	260	No	adult	U
LL14JUN-061714-D5	2014-06-17	SHARPNOSE	72	78	78	95	No	adult	F
LL14JUN-061714-D5	2014-06-17	SHARPNOSE	68	74	74	90	No	adult	M
LL14JUN-061714-D5	2014-06-17	SHARPNOSE	67	74	74	86	No	adult	M
LL14JUN-061714-D5	2014-06-17	SHARPNOSE	60	65	65	79	No	adult	M
LL14JUN-061714-D5	2014-06-17	BLACKNOSE	69	76	76	94	No	juvenile	M
LL14JUN-061714-D6	2014-06-17	SHARPNOSE	63	68	68	82	No	adult	M
LL14JUN-061714-D6	2014-06-17	SHARPNOSE	61	67	67	78	No	adult	M
LL14JUN-061714-D6	2014-06-17	BLACKNOSE	72	80	80	95	No	juvenile	F
LL14JUN-061714-S1	2014-06-17	SHARPNOSE	73	78.5	78.5	94	No	adult	M
LL14JUN-061714-S1	2014-06-17	SHARPNOSE	73	79	79	94	No	adult	M
LL14JUN-061714-S1	2014-06-17	SHARPNOSE	71	77	77	91	No	adult	M
LL14JUN-061714-S1	2014-06-17	SHARPNOSE	70	77	77	90	No	adult	M
LL14JUN-061714-S1	2014-06-17	SHARPNOSE	69	75	75	89	No	adult	M
LL14JUN-061714-S1	2014-06-17	SHARPNOSE	68	75	75	88	No	adult	M
LL14JUN-061714-S1	2014-06-17	SHARPNOSE	65	71	71	86	No	adult	M
LL14JUN-061714-S1	2014-06-17	SHARPNOSE	64	71	71	84	No	adult	M
LL14JUN-061714-S1	2014-06-17	SHARPNOSE	63	69	69	83	No	adult	M
LL14JUN-061714-S1	2014-06-17	SHARPNOSE	62	67	67	81	No	adult	M
LL14JUN-061714-S1	2014-06-17	SHARPNOSE	54	60	60	72	No	juvenile	M
LL14JUN-061714-S2	2014-06-17	SHARPNOSE	69	75	75	87	No	adult	M
LL14JUN-061714-S2	2014-06-17	SHARPNOSE	63	69.5	69.5	83	No	adult	M
LL14JUN-061714-S2	2014-06-17	SHARPNOSE	61.5	67	67	82	No	adult	M
LL14JUN-061714-S2	2014-06-17	SHARPNOSE	63	68	68	82	No	adult	M
LL14JUN-061714-S2	2014-06-17	SHARPNOSE	63	69	69	82	No	adult	M
LL14JUN-061714-S2	2014-06-17	SHARPNOSE	59	64.5	64.5	78	No	adult	M
LL14JUN-061714-S2	2014-06-17	SHARPNOSE	60	65	65	78	No	adult	M
LL14JUN-061714-S2	2014-06-17	SHARPNOSE	59	64	64	77	No	adult	M
LL14JUN-061714-S3	2014-06-17	SHARPNOSE	62	68	68	82	No	adult	M
LL14JUN-061714-S3	2014-06-17	SHARPNOSE	58.5	63	63	78	No	adult	M
LL14JUN-061714-S3	2014-06-17	BLACKNOSE	88	95	95	115	No	adult	M
LL14JUN-061714-S3	2014-06-17	NURSE	NA	NA	NA	265	No	adult	M
LL14JUN-061814-D7	2014-06-18	SHARPNOSE	70	76	76	91	No	adult	M
LL14JUN-061814-S4	2014-06-18	BLACKNOSE	85	94	94	117	No	adult	F
LL14JUN-061814-S4	2014-06-18	BLACKNOSE	85	93	93	115	No	adult	M
LL14JUN-061814-S4	2014-06-18	BLACKNOSE	85	94	94	113	No	adult	M
LL14JUN-061814-S4	2014-06-18	BLACKNOSE	82	89	89	110	No	adult	M
LL14JUN-061814-S4	2014-06-18	BLACKNOSE	80	88	88	108	No	juvenile	F
LL14JUN-061814-S5	2014-06-18	BLACKNOSE	94	102	102	120	No	adult	F
LL14JUN-061814-S5	2014-06-18	BLACKNOSE	87	96	96	118	No	adult	F
LL14JUN-061814-S5	2014-06-18	BLACKNOSE	NA	NA	98.9262	118	Yes	adult	U
LL14JUN-061814-S5	2014-06-18	BLACKNOSE	83	91	91	112	No	adult	M
LL14JUN-061814-S5	2014-06-18	BLACKNOSE	81	89.5	89.5	106.5	No	juvenile	F
LL14JUN-061814-S6	2014-06-18	BLACKNOSE	94	105	105	123	No	adult	U
LL14JUN-061814-S6	2014-06-18	BLACKNOSE	87	98	98	114	No	adult	F
LL14JUN-061814-S6	2014-06-18	BLACKNOSE	87	96	96	114	No	adult	M
LL14JUN-061814-S6	2014-06-18	BLACKNOSE	88	97	97	113	No	adult	F
LL14JUN-061814-S6	2014-06-18	BLACKNOSE	85	94	94	111	No	adult	F
LL14JUN-061814-S7	2014-06-18	BLACKNOSE	90	98	98	117	No	adult	M
LL14JUN-061814-S7	2014-06-18	BLACKNOSE	86	95	95	115	No	adult	M
LL14JUN-061814-S7	2014-06-18	BLACKNOSE	81	90	90	108	No	adult	M
LL14JUN-061814-S7	2014-06-18	BONNETHEAD	81	86	86	104	No	adult	F
LL14JUN-061814-S8	2014-06-18	BLACKNOSE	90	101	101	118	No	adult	M
LL14JUN-061814-S8	2014-06-18	BLACKNOSE	86	96	96	114	No	adult	F
LL14JUN-061814-S8	2014-06-18	BLACKNOSE	87.5	96.5	96.5	113	No	adult	F
LL14JUN-062014-D8	2014-06-20	SHARPNOSE	60.5	66.5	66.5	79	No	adult	M
LL14JUL-071414-S5	2014-07-14	BLACKNOSE	86	94	94	111	No	adult	F
LL14JUL-071414-S5	2014-07-14	BLACKNOSE	82	90	90	108	No	juvenile	F
LL14JUL-071614-D5	2014-07-16	SHARPNOSE	79	85	85	102	No	adult	F
LL14JUL-071614-D5	2014-07-16	SHARPNOSE	71	77	77	92	No	adult	M
LL14JUL-071614-D6	2014-07-16	BLACKNOSE	77	85	85	102	No	juvenile	M
LL14JUL-071614-D8	2014-07-16	SHARPNOSE	67	74	74	88	No	adult	M
LL14JUL-071614-S2	2014-07-16	BLACKNOSE	86	93	93	110	No	adult	F
LL14JUL-071614-S2	2014-07-16	NURSE	NA	NA	NA	250	Yes	adult	U
LL14JUL-071614-S3	2014-07-16	BLACKTIP	93	104	104	123	No	juvenile	F
LL14JUL-071614-S4	2014-07-16	BLACKTIP	56	61	61	76	No	juvenile	F
LL14JUL-071714-D7	2014-07-17	SHARPNOSE	74	80	80	96	No	adult	M
LL14JUL-071714-D7	2014-07-17	SHARPNOSE	73	79	79	93	No	adult	M
LL14JUL-071714-D7	2014-07-17	SHARPNOSE	73	80	80	93	No	adult	M
LL14JUL-071714-D7	2014-07-17	SHARPNOSE	NA	NA	77.82	93	Yes	adult	U
LL14JUL-071714-D7	2014-07-17	BLACKNOSE	88	98	98	116	No	adult	F
LL14JUL-071714-D7	2014-07-17	NURSE	NA	NA	NA	178	Yes	juvenile	F
LL14JUL-071714-S7	2014-07-17	SHARPNOSE	68	71.5	71.5	83.5	No	adult	M
LL14JUL-071714-S7	2014-07-17	SHARPNOSE	30.5	33.5	33.5	41	No	yoy	M
LL14JUL-071714-S8	2014-07-17	SHARPNOSE	64	70	70	84	No	adult	M
LL14JUL-071714-S8	2014-07-17	SHARPNOSE	59	65	65	79	No	juvenile	M
LL14JUL-071714-S8	2014-07-17	SHARPNOSE	58	63	63	77	No	adult	M
LL14JUL-072514-D1	2014-07-25	SHARPNOSE	72	79	79	93	No	adult	M
LL14JUL-072514-D1	2014-07-25	SHARPNOSE	70	76	76	91	No	adult	M
LL14JUL-072514-D1	2014-07-25	SHARPNOSE	70.5	76.5	76.5	91	No	adult	M
LL14JUL-072514-D1	2014-07-25	SHARPNOSE	70	77	77	89	No	adult	M
LL14JUL-072514-D1	2014-07-25	SHARPNOSE	64	70.5	70.5	85	No	adult	U
LL14JUL-072514-D1	2014-07-25	SHARPNOSE	63	68.5	68.5	81	No	adult	M
LL14JUL-072514-D1	2014-07-25	SHARPNOSE	61	67	67	80	No	juvenile	M
LL14JUL-072514-D1	2014-07-25	SHARPNOSE	54	60	60	72	No	juvenile	M
LL14JUL-072514-D1	2014-07-25	SHARPNOSE	54	60	60	71	No	juvenile	M
LL14JUL-072514-D1	2014-07-25	BLACKNOSE	58	65	65	79	No	juvenile	F
LL14JUL-072514-D2	2014-07-25	SHARPNOSE	72	80	80	96	No	adult	F
LL14JUL-072514-D2	2014-07-25	SHARPNOSE	74	80	80	95	No	adult	F
LL14JUL-072514-D2	2014-07-25	SHARPNOSE	69	75	75	90	No	adult	M
LL14JUL-072514-D2	2014-07-25	SHARPNOSE	72	78	78	89	No	adult	F
LL14JUL-072514-D2	2014-07-25	SHARPNOSE	66	72	72	89	No	adult	M
LL14JUL-072514-D2	2014-07-25	SHARPNOSE	68	75	75	89	No	adult	M
LL14JUL-072514-D2	2014-07-25	SHARPNOSE	66	74	74	88	No	adult	M
LL14JUL-072514-D2	2014-07-25	SHARPNOSE	66	73	73	87	No	adult	M
LL14JUL-072514-D2	2014-07-25	SHARPNOSE	62	69	69	84	No	adult	M
LL14JUL-072514-D2	2014-07-25	SHARPNOSE	67	72	72	84	No	adult	M
LL14JUL-072514-D2	2014-07-25	SHARPNOSE	61	68	68	83	No	juvenile	F
LL14JUL-072514-D2	2014-07-25	SHARPNOSE	62	68	68	83	No	adult	F
LL14JUL-072514-D2	2014-07-25	SHARPNOSE	66	71	71	83	No	adult	M
LL14JUL-072514-D2	2014-07-25	SHARPNOSE	61	66	66	81	No	juvenile	M
LL14JUL-072514-D2	2014-07-25	SHARPNOSE	60	67	67	81	No	juvenile	M
LL14JUL-072514-D2	2014-07-25	SHARPNOSE	58	63	63	79	No	juvenile	M
LL14JUL-072514-D2	2014-07-25	SHARPNOSE	60	65	65	79	No	juvenile	M
LL14JUL-072514-D2	2014-07-25	SHARPNOSE	57	62	62	76	No	juvenile	M
LL14JUL-072514-D2	2014-07-25	SHARPNOSE	56	61	61	75	No	juvenile	M
LL14JUL-072514-D2	2014-07-25	SHARPNOSE	59.5	64	64	75	No	adult	M
LL14JUL-072514-D2	2014-07-25	SHARPNOSE	58	62	62	74	No	adult	M
LL14JUL-072514-D2	2014-07-25	NURSE	NA	134	134	157	No	juvenile	F
LL14JUL-072514-D3	2014-07-25	SHARPNOSE	78	85	85	102	No	adult	F
LL14JUL-072514-D3	2014-07-25	SHARPNOSE	71	77	77	94	No	adult	F
LL14JUL-072514-D3	2014-07-25	SHARPNOSE	69	77	77	92	No	adult	F
LL14JUL-072514-D3	2014-07-25	SHARPNOSE	72	78	78	92	No	adult	F
LL14JUL-072514-D3	2014-07-25	SHARPNOSE	69	76	76	91	No	adult	F
LL14JUL-072514-D3	2014-07-25	SHARPNOSE	69	77	77	91	No	adult	F
LL14JUL-072514-D3	2014-07-25	SHARPNOSE	69	76	76	90	No	adult	F
LL14JUL-072514-D3	2014-07-25	SHARPNOSE	75	81	81	90	No	adult	F
LL14JUL-072514-D3	2014-07-25	SHARPNOSE	67	73	73	87	No	adult	F
LL14JUL-072514-D3	2014-07-25	SHARPNOSE	65	71	71	86	No	adult	F
LL14JUL-072514-D3	2014-07-25	SHARPNOSE	64	70	70	85	No	adult	F
LL14JUL-072514-D3	2014-07-25	SHARPNOSE	65	71	71	85	No	adult	M
LL14JUL-072514-D3	2014-07-25	SHARPNOSE	63	69	69	83	No	adult	F
LL14JUL-072514-D3	2014-07-25	SHARPNOSE	62	67	67	82	No	adult	F
LL14JUL-072514-D4	2014-07-25	SHARPNOSE	77	84	84	99	No	adult	F
LL14JUL-072514-D4	2014-07-25	SHARPNOSE	75	81	81	97	No	adult	F
LL14JUL-072514-D4	2014-07-25	SHARPNOSE	75	82	82	97	No	adult	F
LL14JUL-072514-D4	2014-07-25	SHARPNOSE	76	81	81	96	No	adult	F
LL14JUL-072514-D4	2014-07-25	SHARPNOSE	72	78	78	95	No	adult	F
LL14JUL-072514-D4	2014-07-25	SHARPNOSE	72	79	79	95	No	adult	F
LL14JUL-072514-D4	2014-07-25	SHARPNOSE	71	78	78	94	No	adult	F
LL14JUL-072514-D4	2014-07-25	SHARPNOSE	72	79	79	94	No	adult	F
LL14JUL-072514-D4	2014-07-25	SHARPNOSE	74	81	81	94	No	adult	F
LL14JUL-072514-D4	2014-07-25	SHARPNOSE	71	77	77	93	No	adult	F
LL14JUL-072514-D4	2014-07-25	SHARPNOSE	71	78	78	93	No	adult	F
LL14JUL-072514-D4	2014-07-25	SHARPNOSE	73	78	78	93	No	adult	F
LL14JUL-072514-D4	2014-07-25	SHARPNOSE	71	77	77	92	No	adult	F
LL14JUL-072514-D4	2014-07-25	SHARPNOSE	71	77	77	92	No	adult	F
LL14JUL-072514-D4	2014-07-25	SHARPNOSE	71	78	78	92	No	adult	M
LL14JUL-072514-D4	2014-07-25	SHARPNOSE	70	77	77	91	No	adult	F
LL14JUL-072514-D4	2014-07-25	SHARPNOSE	67	73	73	89	No	adult	F
LL14JUL-072514-D4	2014-07-25	SHARPNOSE	67	72	72	88	No	adult	F
LL14JUL-072514-D4	2014-07-25	SHARPNOSE	66	72	72	87	No	adult	F
LL14JUL-072514-D4	2014-07-25	SHARPNOSE	62	68	68	81	No	adult	F
LL14JUL-072514-D4	2014-07-25	SHARPNOSE	63	69	69	81	No	adult	M
LL14JUL-072514-D4	2014-07-25	SHARPNOSE	59	65	65	78	No	adult	M
LL14JUL-072514-S1	2014-07-25	SHARPNOSE	69	76	76	94	No	adult	M
LL14JUL-072514-S1	2014-07-25	SHARPNOSE	73	79	79	94	No	adult	M
LL14JUL-072514-S1	2014-07-25	SHARPNOSE	70	77	77	92	No	adult	M
LL14JUL-072514-S1	2014-07-25	SHARPNOSE	69	75	75	90	No	adult	M
LL14JUL-072514-S1	2014-07-25	SHARPNOSE	68	74.5	74.5	89	No	adult	M
LL14JUL-072514-S1	2014-07-25	SHARPNOSE	67	74	74	88	No	adult	M
LL14JUL-072514-S1	2014-07-25	SHARPNOSE	67	74	74	88	No	adult	M
LL14JUL-072514-S1	2014-07-25	SHARPNOSE	68	75	75	88	No	adult	M
LL14JUL-072514-S1	2014-07-25	SHARPNOSE	68.5	75	75	88	No	adult	M
LL14JUL-072514-S1	2014-07-25	SHARPNOSE	66	72	72	86	No	adult	M
LL14JUL-072514-S1	2014-07-25	SHARPNOSE	65	71	71	85	No	adult	M
LL14JUL-072514-S1	2014-07-25	SHARPNOSE	64	70	70	84	No	adult	M
LL14JUL-072514-S1	2014-07-25	SHARPNOSE	63.5	69	69	83	No	adult	M
LL14JUL-072514-S1	2014-07-25	SHARPNOSE	63.5	71	71	83	No	adult	M
LL14JUL-072514-S1	2014-07-25	SHARPNOSE	65	71	71	83	No	adult	M
LL14JUL-072514-S1	2014-07-25	SHARPNOSE	62	68.5	68.5	82	No	adult	M
LL14JUL-072514-S1	2014-07-25	SHARPNOSE	62	68	68	81.5	No	adult	M
LL14JUL-072514-S1	2014-07-25	NURSE	NA	NA	NA	220	No	juvenile	F
LL14AUG-081214-D6	2014-08-12	SHARPNOSE	74	79	79	94	No	adult	M
LL14AUG-081214-D6	2014-08-12	SHARPNOSE	69	75	75	88	No	adult	M
LL14AUG-081214-D6	2014-08-12	BLACKNOSE	91	99	99	117	No	adult	F
LL14AUG-081214-D7	2014-08-12	SHARPNOSE	75	81	81	97	No	adult	F
LL14AUG-081214-D7	2014-08-12	SHARPNOSE	73	79	79	95	No	adult	F
LL14AUG-081214-S3	2014-08-12	SHARPNOSE	72	79	79	96	No	adult	M
LL14AUG-081214-S3	2014-08-12	SHARPNOSE	72	77	77	95	No	adult	M
LL14AUG-081214-S3	2014-08-12	SHARPNOSE	69	76	76	92	No	adult	M
LL14AUG-081214-S3	2014-08-12	SAND_TIGER	197	225	225	268	No	adult	F
LL14AUG-081214-S4	2014-08-12	SHARPNOSE	71	78	78	94	No	adult	M
LL14AUG-081214-S4	2014-08-12	SHARPNOSE	72	78	78	93	No	adult	M
LL14AUG-081214-S4	2014-08-12	SHARPNOSE	66	72	72	88	No	adult	M
LL14AUG-081214-S5	2014-08-12	SHARPNOSE	68	75	75	90	No	adult	M
LL14AUG-081214-S5	2014-08-12	BLACKNOSE	73	80	80	99	No	juvenile	F
LL14AUG-081214-S5	2014-08-12	BLACKNOSE	71	78	78	97	No	juvenile	M
LL14AUG-081214-S5	2014-08-12	BLACKNOSE	72	78	78	90	No	juvenile	M
LL14AUG-081214-S6	2014-08-12	SHARPNOSE	71	79	79	NA	No	adult	F
LL14AUG-081214-S6	2014-08-12	SHARPNOSE	31	34	34	41	No	yoy	M
LL14AUG-081214-S7	2014-08-12	SHARPNOSE	29	32	32	40	No	yoy	M
LL14AUG-081214-S7	2014-08-12	SPINNER	51	56	56	70	No	yoy	M
LL14AUG-081914-D1	2014-08-19	BLACKNOSE	91.5	99.5	99.5	122.5	No	adult	F
LL14AUG-081914-D1	2014-08-19	BLACKNOSE	83.6	91.5	91.5	112	No	adult	F
LL14AUG-081914-D1	2014-08-19	BLACKNOSE	83	89.5	89.5	109	No	juvenile	F
LL14AUG-081914-D1	2014-08-19	BLACKNOSE	83	90	90	109	No	juvenile	F
LL14AUG-081914-D1	2014-08-19	BLACKNOSE	82	91	91	109	No	juvenile	F
LL14AUG-081914-D1	2014-08-19	BLACKNOSE	79	88.5	88.5	108	No	juvenile	F
LL14AUG-081914-D1	2014-08-19	BLACKNOSE	80	87	87	104	No	adult	M
LL14AUG-081914-D2	2014-08-19	SHARPNOSE	72	78	78	95	No	adult	F
LL14AUG-081914-D2	2014-08-19	SHARPNOSE	70	76	76	90	No	adult	F
LL14AUG-081914-D2	2014-08-19	SHARPNOSE	68	73	73	90	No	adult	M
LL14AUG-081914-D2	2014-08-19	SHARPNOSE	69	75	75	89	No	adult	F
LL14AUG-081914-D2	2014-08-19	SHARPNOSE	68	73	73	89	No	adult	M
LL14AUG-081914-D2	2014-08-19	SHARPNOSE	68	76	76	89	No	adult	M
LL14AUG-081914-D2	2014-08-19	SHARPNOSE	68	73	73	87	No	adult	M
LL14AUG-081914-D2	2014-08-19	SHARPNOSE	66	70	70	86	No	adult	M
LL14AUG-081914-D2	2014-08-19	SHARPNOSE	64	70	70	85	No	adult	F
LL14AUG-081914-D2	2014-08-19	SHARPNOSE	65	70	70	84	No	adult	F
LL14AUG-081914-D3	2014-08-19	SHARPNOSE	77	82	82	100	No	adult	F
LL14AUG-081914-D3	2014-08-19	SHARPNOSE	77	82	82	97	No	adult	M
LL14AUG-081914-D3	2014-08-19	SHARPNOSE	72.5	77	77	95	No	adult	F
LL14AUG-081914-D3	2014-08-19	SHARPNOSE	71	77	77	93	No	adult	F
LL14AUG-081914-D3	2014-08-19	SHARPNOSE	73	79	79	93	No	adult	U
LL14AUG-081914-D3	2014-08-19	SHARPNOSE	70	76	76	92	No	adult	F
LL14AUG-081914-D3	2014-08-19	SHARPNOSE	71	76	76	91	No	adult	M
LL14AUG-081914-D3	2014-08-19	SHARPNOSE	68	74	74	90.5	No	adult	F
LL14AUG-081914-D3	2014-08-19	SHARPNOSE	67	72	72	88	No	adult	F
LL14AUG-081914-D3	2014-08-19	SHARPNOSE	69	75	75	88	No	adult	F
LL14AUG-081914-D4	2014-08-19	SHARPNOSE	74	80	80	94	No	adult	F
LL14AUG-081914-D4	2014-08-19	SHARPNOSE	73	79	79	92	No	adult	F
LL14AUG-081914-D4	2014-08-19	SHARPNOSE	71	76	76	92	No	adult	M
LL14AUG-081914-D4	2014-08-19	SHARPNOSE	70	75	75	90	No	adult	M
LL14AUG-081914-D4	2014-08-19	SHARPNOSE	69	75	75	89	No	adult	F
LL14AUG-081914-D4	2014-08-19	SHARPNOSE	68	73.5	73.5	89	No	adult	M
LL14AUG-081914-D4	2014-08-19	SHARPNOSE	67.5	72.5	72.5	87	No	adult	M
LL14AUG-081914-D4	2014-08-19	SHARPNOSE	69	74	74	87	No	adult	M
LL14AUG-081914-D4	2014-08-19	SHARPNOSE	67	73	73	86	No	adult	M
LL14AUG-081914-D4	2014-08-19	SHARPNOSE	66	72	72	84	No	adult	M
LL14AUG-081914-D4	2014-08-19	BLACKNOSE	82	90.5	90.5	107	No	juvenile	F
LL14AUG-081914-D4	2014-08-19	NURSE	NA	NA	NA	250	Yes	adult	U
LL14AUG-081914-D5	2014-08-19	BLACKNOSE	86	95	95	112	No	adult	F
LL14AUG-081914-S1	2014-08-19	SHARPNOSE	NA	NA	NA	NA	No	NA	F
LL14AUG-081914-S1	2014-08-19	SHARPNOSE	72	78	78	95	No	adult	F
LL14AUG-081914-S1	2014-08-19	SHARPNOSE	71	76	76	89	No	adult	F
LL14AUG-081914-S1	2014-08-19	SHARPNOSE	68	73	73	88	No	adult	F
LL14AUG-081914-S1	2014-08-19	SHARPNOSE	67	72	72	85	No	adult	M
LL14AUG-081914-S1	2014-08-19	SHARPNOSE	62	67	67	83	No	adult	F
LL14AUG-081914-S1	2014-08-19	SHARPNOSE	62.5	66.5	66.5	81	No	adult	F
LL14AUG-081914-S1	2014-08-19	SHARPNOSE	61	65	65	78	No	juvenile	F
LL14AUG-081914-S1	2014-08-19	SHARPNOSE	59	67	67	74	No	juvenile	F
LL14AUG-081914-S1	2014-08-19	NURSE	NA	NA	NA	246	No	adult	M
LL14AUG-081914-S1	2014-08-19	NURSE	NA	NA	NA	205	No	juvenile	F
LL14AUG-081914-S1	2014-08-19	NURSE	NA	NA	NA	197	No	juvenile	U
LL14AUG-081914-S2	2014-08-19	BLACKNOSE	89	98	98	116	No	adult	M
LL14AUG-081914-S2	2014-08-19	BLACKNOSE	86	92	92	109	No	adult	M
LL14SEP-090814-D1	2014-09-08	SHARPNOSE	72	77	77	94	No	adult	M
LL14SEP-090814-D1	2014-09-08	SHARPNOSE	73	79	79	93	No	adult	M
LL14SEP-090814-D1	2014-09-08	SHARPNOSE	71	76	76	92	No	adult	F
LL14SEP-090814-D1	2014-09-08	SHARPNOSE	69.5	75	75	90	No	adult	M
LL14SEP-090814-D1	2014-09-08	SHARPNOSE	69	75	75	89	No	adult	M
LL14SEP-090814-D1	2014-09-08	SHARPNOSE	67	73	73	87	No	adult	M
LL14SEP-090814-D1	2014-09-08	SHARPNOSE	68	73	73	87	No	adult	M
LL14SEP-090814-D1	2014-09-08	SHARPNOSE	69	74	74	87	No	adult	M
LL14SEP-090814-D1	2014-09-08	SHARPNOSE	64.5	70	70	85	No	adult	M
LL14SEP-090814-D1	2014-09-08	SHARPNOSE	65	71	71	83	No	adult	M
LL14SEP-090814-D2	2014-09-08	SHARPNOSE	70	75	75	88	No	adult	M
LL14SEP-090814-D3	2014-09-08	SHARPNOSE	67	72	72	86	No	adult	M
LL14SEP-090814-D3	2014-09-08	SHARPNOSE	67	73	73	86	No	adult	M
LL14SEP-090814-D3	2014-09-08	SHARPNOSE	65	71	71	85	No	adult	M
LL14SEP-090814-D3	2014-09-08	SHARPNOSE	66	72	72	85	No	adult	M
LL14SEP-090814-D3	2014-09-08	SHARPNOSE	52	68	68	82	No	juvenile	M
LL14SEP-090814-D3	2014-09-08	SHARPNOSE	61	67	67	80	No	juvenile	F
LL14SEP-090814-D3	2014-09-08	SHARPNOSE	60	66	66	78	No	juvenile	M
LL14SEP-090814-D4	2014-09-08	SHARPNOSE	72	78	78	94	No	adult	F
LL14SEP-090814-D4	2014-09-08	SHARPNOSE	71	76	76	91	No	adult	M
LL14SEP-090814-D4	2014-09-08	SHARPNOSE	70	76	76	90	No	adult	M
LL14SEP-090814-D4	2014-09-08	SHARPNOSE	70	76	76	90	No	adult	M
LL14SEP-090814-D4	2014-09-08	SHARPNOSE	67	73	73	89	No	adult	M
LL14SEP-090814-D4	2014-09-08	SHARPNOSE	67	73	73	87	No	adult	M
LL14SEP-090814-D4	2014-09-08	SHARPNOSE	68	74	74	87	No	adult	M
LL14SEP-090814-D4	2014-09-08	SHARPNOSE	70	75	75	87	No	adult	M
LL14SEP-090814-D4	2014-09-08	SHARPNOSE	66	72	72	86	No	adult	M
LL14SEP-090814-D4	2014-09-08	SHARPNOSE	68	74	74	86	No	adult	M
LL14SEP-090814-D4	2014-09-08	SHARPNOSE	65	71	71	84	No	adult	M
LL14SEP-090814-D4	2014-09-08	SHARPNOSE	62	67	67	79	No	adult	M
LL14SEP-090814-D5	2014-09-08	SHARPNOSE	72	78	78	96	No	adult	F
LL14SEP-090814-D5	2014-09-08	SHARPNOSE	74	80	80	96	No	adult	F
LL14SEP-090814-D5	2014-09-08	SHARPNOSE	73	80	80	95	No	adult	F
LL14SEP-090814-D5	2014-09-08	SHARPNOSE	71.5	77.5	77.5	93	No	adult	F
LL14SEP-090814-D5	2014-09-08	SHARPNOSE	72	78	78	93	No	adult	F
LL14SEP-090814-D5	2014-09-08	SHARPNOSE	73	79	79	93	No	adult	F
LL14SEP-090814-D5	2014-09-08	SHARPNOSE	72	78	78	92	No	adult	F
LL14SEP-090814-D5	2014-09-08	SHARPNOSE	73	79	79	92	No	adult	F
LL14SEP-090814-D5	2014-09-08	SHARPNOSE	71	76	76	92	No	adult	M
LL14SEP-090814-D5	2014-09-08	SHARPNOSE	69	76	76	91	No	adult	F
LL14SEP-090814-D5	2014-09-08	SHARPNOSE	71	77	77	91	No	adult	F
LL14SEP-090814-D5	2014-09-08	SHARPNOSE	68	74	74	90	No	adult	F
LL14SEP-090814-D5	2014-09-08	SHARPNOSE	69	76	76	90	No	adult	F
LL14SEP-090814-D5	2014-09-08	SHARPNOSE	72	78	78	90	No	adult	M
LL14SEP-090814-D5	2014-09-08	SHARPNOSE	68	73	73	90	No	adult	U
LL14SEP-090814-D5	2014-09-08	SHARPNOSE	70	76	76	89	No	adult	M
LL14SEP-090814-D5	2014-09-08	SHARPNOSE	67	73	73	87	No	adult	M
LL14SEP-090814-D5	2014-09-08	SHARPNOSE	64	71	71	84	No	adult	F
LL14SEP-090814-D6	2014-09-08	SHARPNOSE	75	81	81	97	No	adult	F
LL14SEP-090814-D6	2014-09-08	SHARPNOSE	72.5	78.5	78.5	95	No	adult	F
LL14SEP-090814-D6	2014-09-08	SHARPNOSE	72	77	77	92	No	adult	F
LL14SEP-090814-D6	2014-09-08	SHARPNOSE	69	74	74	91	No	adult	M
LL14SEP-090814-D6	2014-09-08	SHARPNOSE	68	73	73	90	No	adult	F
LL14SEP-090814-D6	2014-09-08	SHARPNOSE	68	74	74	90	No	adult	F
LL14SEP-090814-D6	2014-09-08	SHARPNOSE	68	74	74	90	No	adult	M
LL14SEP-090814-D6	2014-09-08	SHARPNOSE	70	75	75	90	No	adult	M
LL14SEP-090814-D6	2014-09-08	SHARPNOSE	73	79	79	90	No	adult	M
LL14SEP-090814-D6	2014-09-08	SHARPNOSE	66	71	71	88	No	adult	M
LL14SEP-090814-D6	2014-09-08	SHARPNOSE	68	74	74	88	No	adult	M
LL14SEP-090814-D6	2014-09-08	SHARPNOSE	68	74	74	87	No	adult	M
LL14SEP-090814-D6	2014-09-08	SHARPNOSE	67	73	73	86	No	adult	F
LL14SEP-090814-D6	2014-09-08	SHARPNOSE	67	73	73	86	No	adult	M
LL14SEP-090814-D6	2014-09-08	SHARPNOSE	68	74	74	86	No	adult	M
LL14SEP-090814-D6	2014-09-08	SHARPNOSE	65	70	70	85	No	adult	M
LL14SEP-090814-D6	2014-09-08	SHARPNOSE	65	70	70	84	No	adult	M
LL14SEP-090814-D6	2014-09-08	SHARPNOSE	67	72	72	84	No	adult	M
LL14SEP-090814-D6	2014-09-08	SHARPNOSE	62	66	66	79	No	adult	M
LL14SEP-090814-D6	2014-09-08	SHARPNOSE	59	64	64	77	No	juvenile	F
LL14SEP-090814-S1	2014-09-08	SHARPNOSE	75	81	81	96	No	adult	M
LL14SEP-090814-S1	2014-09-08	SHARPNOSE	69	74.5	74.5	89	No	adult	M
LL14SEP-090814-S1	2014-09-08	SHARPNOSE	70	75	75	89	No	adult	M
LL14SEP-090814-S1	2014-09-08	SHARPNOSE	68	74	74	86	No	adult	M
LL14SEP-090814-S1	2014-09-08	SHARPNOSE	63	69	69	84	No	adult	M
LL14SEP-090814-S1	2014-09-08	SHARPNOSE	64.5	71.5	71.5	84	No	adult	M
LL14SEP-090814-S1	2014-09-08	SHARPNOSE	61.5	67	67	81	No	adult	M
LL14SEP-090814-S1	2014-09-08	SPINNER	56	62	62	76	No	yoy	F
LL14SEP-090814-S2	2014-09-08	SHARPNOSE	69	75	75	90	No	adult	M
LL14SEP-090814-S2	2014-09-08	SHARPNOSE	67.5	73	73	87	No	adult	M
LL14SEP-092514-S5	2014-09-25	BLACKTIP	84	93	93	111	No	juvenile	F
LL14SEP-092514-S8	2014-09-25	SHARPNOSE	70	76	76	92	No	adult	M
LL14SEP-092514-S8	2014-09-25	SHARPNOSE	71.5	77	77	92	No	adult	M
LL14SEP-092514-S8	2014-09-25	SHARPNOSE	68	75	75	91	No	adult	M
LL14SEP-092514-S8	2014-09-25	SHARPNOSE	68	74	74	88	No	adult	M
LL14SEP-092514-S8	2014-09-25	SHARPNOSE	67	73	73	85	No	adult	M
LL14SEP-092614-D7	2014-09-26	BLACKNOSE	86	95	95	114	No	adult	F
LL14SEP-092614-D7	2014-09-26	SPINNER	57	62	62	77	No	yoy	F
LL14SEP-092614-D8	2014-09-26	SHARPNOSE	67	74	74	87	No	adult	M
LL14SEP-092614-S3	2014-09-26	BLACKNOSE	NA	NA	104.812	125	Yes	adult	U
LL14SEP-092614-S3	2014-09-26	BLACKNOSE	77	86	86	102	No	juvenile	F
LL14SEP-092614-S4	2014-09-26	BLACKNOSE	87	95	95	114	No	adult	F
LL14SEP-092614-S4	2014-09-26	BLACKNOSE	87	95	95	114	No	adult	F
LL14SEP-092614-S4	2014-09-26	FINETOOTH	50	55	55	70	No	juvenile	M
LL14OCT-100814-D1	2014-10-08	SHARPNOSE	70	76	76	91	No	adult	M
LL14OCT-100814-D1	2014-10-08	SHARPNOSE	71	76.5	76.5	91	No	adult	M
LL14OCT-100814-D1	2014-10-08	SHARPNOSE	71	77	77	91	No	adult	M
LL14OCT-100814-D1	2014-10-08	SHARPNOSE	57.5	73	73	88	No	adult	M
LL14OCT-100814-D1	2014-10-08	SHARPNOSE	64	71	71	85	No	adult	M
LL14OCT-100814-D1	2014-10-08	SHARPNOSE	37	41	41	50	No	yoy	M
LL14OCT-100814-D2	2014-10-08	SHARPNOSE	73	79	79	95	No	adult	F
LL14OCT-100814-D2	2014-10-08	SHARPNOSE	68.5	74	74	89	No	adult	M
LL14OCT-100814-D2	2014-10-08	SHARPNOSE	67	73	73	88	No	adult	M
LL14OCT-100814-D3	2014-10-08	SHARPNOSE	70	76	76	91	No	adult	M
LL14OCT-100814-D3	2014-10-08	SHARPNOSE	70.5	76	76	90	No	adult	M
LL14OCT-100814-D3	2014-10-08	SHARPNOSE	68.5	75	75	89	No	adult	M
LL14OCT-100814-D3	2014-10-08	SHARPNOSE	69	76	76	89	No	adult	M
LL14OCT-100814-D3	2014-10-08	SHARPNOSE	67	73	73	88	No	adult	M
LL14OCT-100814-D3	2014-10-08	SHARPNOSE	69	75	75	88	No	adult	M
LL14OCT-100814-D3	2014-10-08	SHARPNOSE	65	71	71	87	No	adult	M
LL14OCT-100814-D3	2014-10-08	SHARPNOSE	67	73	73	87	No	adult	M
LL14OCT-100814-D3	2014-10-08	SHARPNOSE	66	71	71	86	No	adult	M
LL14OCT-100814-D3	2014-10-08	SHARPNOSE	65	72	72	86	No	adult	M
LL14OCT-100814-D3	2014-10-08	SHARPNOSE	66	72	72	85	No	adult	M
LL14OCT-100814-D3	2014-10-08	SHARPNOSE	68	73	73	85	No	adult	M
LL14OCT-100814-D3	2014-10-08	SHARPNOSE	64	71	71	84	No	adult	M
LL14OCT-100814-D3	2014-10-08	SHARPNOSE	63	69	69	82	No	adult	M
LL14OCT-100814-D3	2014-10-08	SHARPNOSE	65	70	70	82	No	adult	M
LL14OCT-100814-D4	2014-10-08	SHARPNOSE	71	77	77	93	No	adult	M
LL14OCT-100814-S1	2014-10-08	SHARPNOSE	75	81	81	97	No	adult	F
LL14OCT-100814-S1	2014-10-08	SHARPNOSE	72	78	78	94	No	adult	F
LL14OCT-100814-S1	2014-10-08	SHARPNOSE	74	80	80	94	No	adult	M
LL14OCT-100814-S1	2014-10-08	SHARPNOSE	72	78	78	93	No	adult	M
LL14OCT-100814-S1	2014-10-08	SHARPNOSE	72	79	79	93	No	adult	M
LL14OCT-100814-S1	2014-10-08	SHARPNOSE	71	78	78	92	No	adult	M
LL14OCT-100814-S1	2014-10-08	SHARPNOSE	69.5	76.5	76.5	91	No	adult	M
LL14OCT-100814-S1	2014-10-08	SHARPNOSE	69	75	75	89	No	adult	M
LL14OCT-100814-S1	2014-10-08	SHARPNOSE	70	75	75	89	No	adult	M
LL14OCT-100814-S1	2014-10-08	SHARPNOSE	67	73	73	88	No	adult	M
LL14OCT-100814-S1	2014-10-08	SHARPNOSE	66	73	73	87	No	adult	M
LL14OCT-100814-S1	2014-10-08	SHARPNOSE	66	73	73	86	No	adult	M
LL14OCT-100814-S1	2014-10-08	SHARPNOSE	62	68	68	82	No	adult	M
LL14OCT-100814-S1	2014-10-08	SHARPNOSE	61	67	67	81	No	adult	M
LL14OCT-100814-S2	2014-10-08	SHARPNOSE	70	76	76	93	No	adult	M
LL14OCT-100814-S2	2014-10-08	SHARPNOSE	74	79	79	92	No	adult	F
LL14OCT-100814-S2	2014-10-08	SHARPNOSE	67.5	74	74	88.5	No	adult	M
LL14OCT-100814-S2	2014-10-08	SHARPNOSE	67	73	73	88	No	adult	M
LL14OCT-100814-S2	2014-10-08	SHARPNOSE	68	74	74	87	No	adult	M
LL14OCT-100814-S2	2014-10-08	BLACKTIP	60	67	67	81	No	juvenile	F
LL14OCT-100814-S3	2014-10-08	BLACKNOSE	85	92.5	92.5	113	No	adult	F
LL14OCT-100814-S3	2014-10-08	BLACKTIP	109	120	120	144	No	adult	F
LL14OCT-100814-S3	2014-10-08	BLACKTIP	100	109	109	131	No	juvenile	F
LL14OCT-100814-S3	2014-10-08	BLACKTIP	91	100	100	122	No	juvenile	F
LL14OCT-100814-S3	2014-10-08	BLACKTIP	85	94	94	115	No	juvenile	F
LL14OCT-100814-S3	2014-10-08	BLACKTIP	81	90	90	109	No	juvenile	F
LL14OCT-102014-D8	2014-10-20	SHARPNOSE	66.5	75	75	88	No	adult	M
LL14OCT-102014-D8	2014-10-20	SHARPNOSE	60	65	65	80	No	adult	M
LL14OCT-102114-D6	2014-10-21	SHARPNOSE	74	80.5	80.5	99	No	adult	M
LL14OCT-102114-D6	2014-10-21	SHARPNOSE	72.5	78.5	78.5	93	No	adult	F
LL14OCT-102114-D6	2014-10-21	SHARPNOSE	69	75	75	90.5	No	adult	M
LL14OCT-102114-D6	2014-10-21	SHARPNOSE	69.5	75.5	75.5	90.5	No	adult	M
LL14OCT-102114-D6	2014-10-21	SHARPNOSE	68	73.5	73.5	90	No	adult	M
LL14OCT-102114-D6	2014-10-21	SHARPNOSE	68.5	74	74	90	No	adult	M
LL14OCT-102114-D6	2014-10-21	SHARPNOSE	70	75	75	90	No	adult	M
LL14OCT-102114-D6	2014-10-21	SHARPNOSE	68	74.5	74.5	89	No	adult	M
LL14OCT-102114-D6	2014-10-21	SHARPNOSE	67	72	72	87	No	adult	M
LL14OCT-102114-D6	2014-10-21	SHARPNOSE	63	68.5	68.5	83	No	adult	M
LL14OCT-102114-D7	2014-10-21	SHARPNOSE	65	71	71	84	No	adult	M
LL14OCT-102114-D7	2014-10-21	BLACKNOSE	78	85	85	100	No	juvenile	M
LL14OCT-102114-S4	2014-10-21	BLACKNOSE	89	96	96	115	No	adult	F
LL14OCT-102114-S4	2014-10-21	BLACKNOSE	88	96	96	113	No	adult	U
LL14OCT-102114-S4	2014-10-21	BLACKNOSE	86	94	94	112	No	adult	F
LL14OCT-102114-S5	2014-10-21	BLACKNOSE	96	105	105	127	No	adult	F
LL14OCT-102114-S5	2014-10-21	BLACKNOSE	96	104	104	122	No	adult	F
LL14OCT-102114-S5	2014-10-21	BLACKNOSE	85	92	92	113	No	adult	M
LL14OCT-102114-S6	2014-10-21	BLACKTIP	NA	NA	125.043	150	Yes	adult	F
LL14OCT-102114-S7	2014-10-21	BLACKNOSE	82	90	90	109	No	juvenile	F
LL14OCT-102114-S7	2014-10-21	BLACKNOSE	83	92	92	109	No	juvenile	F
LL14OCT-102114-S7	2014-10-21	BLACKNOSE	82	90	90	106	No	juvenile	F
LL14NOV-111314-S1	2014-11-13	SHARPNOSE	42	46.5	46.5	57	No	juvenile	F
LL14NOV-111414-D2	2014-11-14	BLACKTIP	111	122	122	151	No	adult	F
LL14NOV-111414-D2	2014-11-14	SCALLOPED_HAMMERHEAD	80	86	86	109	No	juvenile	M
LL14NOV-111414-D4	2014-11-14	SHARPNOSE	39	42.5	42.5	53	No	yoy	M
LL14NOV-111414-D4	2014-11-14	BLACKTIP	108	NA	119.114	143	No	adult	M
LL14NOV-111414-S2	2014-11-14	SHARPNOSE	38	42	42	47	No	yoy	M
LL14NOV-111414-S3	2014-11-14	BLACKTIP	101	NA	119.114	143	No	adult	M
LL14DEC-120114-NR1	2014-12-01	SPINNER	64	69	69	86	No	yoy	F
LL14DEC-120114-NR1	2014-12-01	SPINNER	63	69	69	85	No	yoy	F
LL14NOV-120114-S8	2014-12-01	SPINNER	68	74	74	92	No	juvenile	M
LL14DEC-121414-D2	2014-12-14	SAND_TIGER	103	117	117	138	No	juvenile	F
LL14DEC-121414-D3	2014-12-14	SHARPNOSE	67	73	73	84	No	adult	M
LL14DEC-121414-D3	2014-12-14	BLACKNOSE	94	103	103	123	No	adult	F
LL14DEC-121414-D3	2014-12-14	LEMON	113	NA	125.314	149	No	juvenile	M
LL14DEC-121414-S1	2014-12-14	SHARPNOSE	76	80	80	92	No	adult	M
LL14DEC-121414-S1	2014-12-14	SHARPNOSE	69	75	75	89	No	adult	M
LL14DEC-121414-S2	2014-12-14	SHARPNOSE	72	78	78	95	No	adult	M
LL14DEC-121414-S2	2014-12-14	SHARPNOSE	74	80	80	91	No	adult	M
LL14DEC-121414-S2	2014-12-14	SHARPNOSE	66	73	73	85	No	adult	M
LL14DEC-121414-S2	2014-12-14	SHARPNOSE	68	75	75	85	No	adult	M
LL14DEC-121514-D7	2014-12-15	BLACKNOSE	86	94	94	112	No	adult	F
LL14DEC-121714-NR2	2014-12-17	BLACKNOSE	98	108	108	124	No	adult	F
LL14DEC-121714-NR2	2014-12-17	FINETOOTH	108	117	117	144	No	adult	F
LL14NOV-121714-S5	2014-12-17	BLACKNOSE	92	100	100	118	No	adult	F
LL14NOV-121714-S5	2014-12-17	BLACKNOSE	91	100	100	116	No	adult	M
LL15JAN-010615-NR1	2015-01-06	BLACKTIP	100	112	112	140	No	juvenile	F
LL15JAN-010615-NR1	2015-01-06	FINETOOTH	109	118	118	147	No	adult	F
LL15JAN-010615-NR1	2015-01-06	FINETOOTH	98	108	108	136	No	adult	F
LL15JAN-010615-NR2	2015-01-06	BLACKNOSE	95	103	103	120	No	adult	F
LL15JAN-010615-NR2	2015-01-06	BLACKNOSE	87	94	94	111	No	adult	F
LL15JAN-010615-NR2	2015-01-06	BLACKNOSE	NA	NA	92.199	110	Yes	juvenile	U
LL15JAN-010615-NR2	2015-01-06	FINETOOTH	108	118	118	143	No	adult	F
LL15JAN-010615-NR2	2015-01-06	FINETOOTH	105	114	114	138	No	adult	M
LL15JAN-010615-NR3	2015-01-06	BLACKTIP	104	116	116	138	No	juvenile	F
LL15JAN-010715-NR1	2015-01-07	BLACKNOSE	101	109	109	129	No	adult	F
LL15JAN-010715-NR1	2015-01-07	BLACKNOSE	98	106	106	126	No	adult	F
LL15JAN-010715-NR1	2015-01-07	BLACKNOSE	96	105	105	124	No	adult	F
LL15JAN-010715-NR1	2015-01-07	BLACKNOSE	98	106	106	124	Yes	adult	F
LL15JAN-010715-NR1	2015-01-07	BLACKNOSE	98	106	106	124	No	adult	F
LL15JAN-010715-NR1	2015-01-07	BLACKNOSE	94	103	103	123	No	adult	F
LL15JAN-010715-NR1	2015-01-07	BLACKNOSE	92	100	100	120	No	adult	F
LL15JAN-010715-NR1	2015-01-07	BLACKNOSE	97	104	104	120	No	adult	F
LL15JAN-010715-NR1	2015-01-07	BLACKNOSE	89	98	98	114	No	adult	F
LL15JAN-010715-NR1	2015-01-07	FINETOOTH	110	119	119	143	No	adult	F
LL15JAN-010715-NR2	2015-01-07	BLACKTIP	NA	NA	118.267	142	Yes	juvenile	F
LL15JAN-010715-NR2	2015-01-07	BLACKTIP	106	117	117	137	No	juvenile	F
LL15JAN-010715-NR2	2015-01-07	BLACKTIP	100	109	109	131	No	juvenile	F
LL15JAN-010715-NR2	2015-01-07	FINETOOTH	108	120	120	144	No	adult	F
LL15JAN-010715-NR3	2015-01-07	BONNETHEAD	86	92	92	108	No	adult	F
LL15JAN-010715-NR3	2015-01-07	FINETOOTH	115	127	127	141	No	adult	F
LL15JAN-010715-NR4	2015-01-07	BLACKTIP	111	122	122	144	No	adult	M
LL15JAN-010715-S7	2015-01-07	BLACKTIP	98	108	108	124	No	juvenile	F
LL15JAN-012015-D1	2015-01-20	BLACKNOSE	97	104	104	123	No	adult	F
LL15JAN-012015-D1	2015-01-20	BLACKNOSE	84	92	92	115	No	adult	M
LL15JAN-012015-D1	2015-01-20	BLACKNOSE	88	95	95	111	No	adult	M
LL15JAN-012015-D1	2015-01-20	BLACKNOSE	82	89	89	108	No	adult	M
LL15JAN-012015-D1	2015-01-20	BLACKTIP	NA	NA	153.841	184	No	adult	F
LL15JAN-012015-D1	2015-01-20	BONNETHEAD	81	88	88	108	No	adult	F
LL15JAN-012015-D1	2015-01-20	SANDBAR	NA	NA	166.067	200	Yes	adult	M
LL15JAN-012015-D1	2015-01-20	SANDBAR	130	142	142	176	No	juvenile	M
LL15JAN-012015-D1	2015-01-20	SANDBAR	NA	NA	141.542	170	No	juvenile	F
LL15JAN-012015-D2	2015-01-20	SANDBAR	142	NA	160.345	193	No	adult	F
LL15JAN-012015-D2	2015-01-20	SANDBAR	NA	NA	133.368	160	No	juvenile	M
LL15JAN-012015-D3	2015-01-20	SHARPNOSE	70	76	76	93	No	adult	F
LL15JAN-012015-D3	2015-01-20	SHARPNOSE	72	78	78	93	No	adult	F
LL15JAN-012015-D3	2015-01-20	SHARPNOSE	72	77	77	90	No	adult	M
LL15JAN-012015-D3	2015-01-20	SHARPNOSE	69.5	74	74	88	No	adult	M
LL15JAN-012015-D3	2015-01-20	SHARPNOSE	69	75	75	88	No	adult	M
LL15JAN-012015-D3	2015-01-20	SHARPNOSE	68	74	74	86	No	adult	M
LL15JAN-012015-D3	2015-01-20	SHARPNOSE	62	67	67	79	No	adult	M
LL15JAN-012015-D4	2015-01-20	SANDBAR	NA	NA	141.542	170	No	juvenile	F
LL15JAN-012015-D4	2015-01-20	SANDBAR	91	100	100	119	No	juvenile	F
LL15JAN-012015-S1	2015-01-20	SHARPNOSE	69	75	75	93	No	adult	M
LL15JAN-012015-S1	2015-01-20	SHARPNOSE	70	77	77	92	No	adult	M
LL15JAN-012015-S1	2015-01-20	SHARPNOSE	55	72	72	86	No	adult	M
LL15JAN-012015-S1	2015-01-20	SHARPNOSE	69	75	75	80	No	adult	M
LL15JAN-012015-S2	2015-01-20	BLACKNOSE	92	99	99	123	No	adult	F
LL15JAN-012015-S2	2015-01-20	BLACKNOSE	86	94	94	117	No	adult	F
LL15JAN-012015-S2	2015-01-20	BLACKNOSE	91	100	100	117	No	adult	F
LL15JAN-012015-S2	2015-01-20	BLACKNOSE	89	96	96	114	No	adult	F
LL15JAN-012015-S2	2015-01-20	BLACKNOSE	87	95	95	112	No	adult	M
LL15JAN-012015-S2	2015-01-20	SANDBAR	NA	NA	166.067	200	Yes	adult	U
LL15JAN-012115-D6	2015-01-21	BLACKNOSE	92	102	102	120	No	adult	F
LL15JAN-012115-D6	2015-01-21	BLACKNOSE	80	88	88	108	No	juvenile	F
LL15JAN-012115-D6	2015-01-21	SANDBAR	137	151	151	182	No	juvenile	F
LL15JAN-012115-S3	2015-01-21	BLACKNOSE	92	102	102	120	No	adult	F
LL15JAN-012115-S3	2015-01-21	FINETOOTH	102	114	114	135	No	adult	F
LL15JAN-012115-S3	2015-01-21	SANDBAR	NA	NA	150.535	181	No	juvenile	F
LL15JAN-012115-S4	2015-01-21	BLACKNOSE	96	104	104	120	No	adult	F
LL15JAN-012115-S4	2015-01-21	BLACKTIP	128	145	145	187	No	adult	F
LL15JAN-012115-S4	2015-01-21	BLACKTIP	124	135	135	170	No	adult	F
LL15JAN-012115-S4	2015-01-21	BONNETHEAD	80	86	86	110	No	adult	F
LL15JAN-012115-S5	2015-01-21	BLACKNOSE	101	109	109	128	No	adult	F
LL15JAN-012115-S5	2015-01-21	BLACKNOSE	90	98	98	115	No	adult	F
LL15JAN-012115-S5	2015-01-21	BLACKNOSE	78	86	86	106	No	juvenile	F
LL15JAN-012115-S5	2015-01-21	BLACKTIP	NA	NA	141.136	169	No	adult	F
LL15JAN-012115-S5	2015-01-21	BONNETHEAD	85	92	92	111	No	adult	F
LL15JAN-012115-S5	2015-01-21	FINETOOTH	112	124	124	144	No	adult	F
LL15JAN-012215-NR1	2015-01-22	BONNETHEAD	87	93	93	112	No	adult	F
LL15JAN-012215-NR1	2015-01-22	FINETOOTH	111	121	121	147	No	adult	F
LL15JAN-012215-NR1	2015-01-22	FINETOOTH	108	120	120	145	No	adult	F
LL15JAN-012215-NR1	2015-01-22	FINETOOTH	110	122	122	145	No	adult	F
LL15JAN-012215-NR1	2015-01-22	FINETOOTH	110	114.5	114.5	143	No	adult	F
LL15JAN-012215-NR1	2015-01-22	FINETOOTH	107	117	117	143	No	adult	F
LL15JAN-012215-NR1	2015-01-22	FINETOOTH	106	116	116	140	No	adult	F
LL15JAN-012215-NR1	2015-01-22	FINETOOTH	104	114	114	136	No	adult	F
LL15JAN-012215-NR1	2015-01-22	FINETOOTH	100	110	110	135	No	adult	F
LL15JAN-012215-NR2	2015-01-22	BLACKNOSE	104	112	112	131	No	adult	F
LL15JAN-012215-NR2	2015-01-22	BLACKNOSE	100	109	109	130	No	adult	F
LL15JAN-012215-NR2	2015-01-22	BLACKNOSE	93	102	102	121	No	adult	F
LL15JAN-012215-NR2	2015-01-22	BLACKNOSE	83	91	91	109	No	juvenile	F
LL15JAN-012215-NR2	2015-01-22	BONNETHEAD	89	95	95	113	No	adult	F
LL15JAN-012215-NR2	2015-01-22	BONNETHEAD	88	95	95	109	No	adult	F
LL15JAN-012215-NR2	2015-01-22	BONNETHEAD	82	92	92	108	No	adult	F
LL15JAN-012215-NR2	2015-01-22	BONNETHEAD	77	85	85	103	No	adult	F
LL15JAN-012215-NR2	2015-01-22	FINETOOTH	110	121	121	146	No	adult	F
LL15JAN-012215-NR2	2015-01-22	FINETOOTH	108	119	119	142	No	adult	F
LL15JAN-012215-NR2	2015-01-22	FINETOOTH	97	108	108	130	No	adult	F
LL15JAN-012215-NR3	2015-01-22	BLACKNOSE	95	104	104	126	No	adult	F
LL15JAN-012215-NR3	2015-01-22	BLACKNOSE	92	100	100	118	No	adult	F
LL15JAN-012215-NR3	2015-01-22	BLACKNOSE	89	97	97	116	No	adult	F
LL15JAN-012215-NR3	2015-01-22	BLACKNOSE	88	97	97	114	No	adult	F
LL15JAN-012215-NR3	2015-01-22	BONNETHEAD	80	87	87	106	No	adult	F
LL15JAN-012215-NR3	2015-01-22	LEMON	NA	NA	144.287	172	No	juvenile	F
LL15FEB-020415-D2	2015-02-04	BLACKNOSE	93	103	103	124	No	adult	F
LL15FEB-020415-D2	2015-02-04	BLACKNOSE	86	94	94	115	No	adult	F
LL15FEB-020415-D2	2015-02-04	BONNETHEAD	86	93	93	114	No	adult	F
LL15FEB-020415-D2	2015-02-04	BONNETHEAD	84	89	89	111	No	adult	F
LL15FEB-020415-D2	2015-02-04	BONNETHEAD	73.5	77	77	96	No	juvenile	F
LL15FEB-020415-D2	2015-02-04	FINETOOTH	107	117	117	141	No	adult	F
LL15FEB-020415-D3	2015-02-04	SANDBAR	131	143	143	174	No	juvenile	F
LL15FEB-020415-D4	2015-02-04	UNKNOWN_CARCHARHINID	NA	NA	NA	150	Yes	NA	U
LL15FEB-020915-D6	2015-02-09	BLACKNOSE	93	103	103	124	No	adult	F
LL15FEB-020915-D6	2015-02-09	BLACKNOSE	92	101	101	122	No	adult	F
LL15FEB-020915-D6	2015-02-09	BLACKNOSE	90	100	100	120	No	adult	F
LL15FEB-020915-D6	2015-02-09	BLACKNOSE	93	101	101	120	No	adult	F
LL15FEB-020915-D6	2015-02-09	BLACKTIP	99	116	116	148	No	juvenile	F
LL15FEB-020915-D6	2015-02-09	BLACKTIP	110	121	121	144	No	adult	F
LL15FEB-020915-D6	2015-02-09	BONNETHEAD	76	82	82	103	No	adult	F
LL15FEB-020915-D6	2015-02-09	LEMON	109	120	120	140	No	juvenile	F
LL15FEB-020915-D7	2015-02-09	BLACKNOSE	100	109	109	129	No	adult	F
LL15FEB-020915-D7	2015-02-09	BLACKNOSE	94	104	104	126	No	adult	F
LL15FEB-020915-D7	2015-02-09	BLACKNOSE	85	93	93	113	No	adult	F
LL15FEB-020915-D7	2015-02-09	BLACKTIP	124	136	136	163	No	adult	F
LL15FEB-020915-D7	2015-02-09	BLACKTIP	116	128	128	152	No	adult	F
LL15FEB-020915-D7	2015-02-09	BLACKTIP	95	112	112	132	No	juvenile	F
LL15FEB-020915-D7	2015-02-09	FINETOOTH	108	119	119	141	No	adult	F
LL15FEB-020915-S3	2015-02-09	SAND_TIGER	116	131	131	156	No	juvenile	F
LL15FEB-020915-S4	2015-02-09	BLACKTIP	108	123	123	154	No	adult	F
LL15FEB-020915-S4	2015-02-09	BLACKTIP	106	116	116	138	No	juvenile	F
LL15FEB-020915-S5	2015-02-09	BONNETHEAD	80	86	86	104	No	adult	F
LL15FEB-020915-S6	2015-02-09	BLACKTIP	129	144	144	173	No	adult	F
LL15FEB-020915-S6	2015-02-09	BLACKTIP	110	121	121	143	No	adult	F
LL15FEB-022315-NR1	2015-02-23	BLACKNOSE	87	95	95	113	No	adult	M
LL15MAR-030515-NR1	2015-03-05	BLACKNOSE	100	109	109	128	No	adult	F
LL15MAR-030515-NR1	2015-03-05	BLACKNOSE	92	101	101	121	No	adult	F
LL15MAR-030515-NR1	2015-03-05	BLACKNOSE	91	100	100	120	No	adult	F
LL15MAR-030515-NR1	2015-03-05	BLACKNOSE	95	105	105	116	No	adult	F
LL15MAR-030515-NR1	2015-03-05	BLACKTIP	140	153	153	180	No	adult	F
LL15MAR-030515-NR1	2015-03-05	BLACKTIP	131	145	145	170	No	adult	F
LL15MAR-030515-NR1	2015-03-05	BONNETHEAD	89	94	94	115	No	adult	F
LL15MAR-030515-NR2	2015-03-05	BLACKNOSE	102	109	109	132	No	adult	F
LL15MAR-030515-NR2	2015-03-05	BLACKNOSE	97	106	106	124	No	adult	M
LL15MAR-030515-NR2	2015-03-05	BLACKTIP	93	103	103	129	No	juvenile	F
LL15MAR-030515-NR2	2015-03-05	FINETOOTH	95	105	105	131	No	adult	F
LL15MAR-030515-NR3	2015-03-05	BONNETHEAD	85	90	90	109	No	adult	F
LL15MAR-030515-NR3	2015-03-05	BONNETHEAD	79	85	85	101	No	adult	F
LL15MAR-030515-NR3	2015-03-05	BONNETHEAD	77	83	83	99	No	adult	F
LL15MAR-030915-D6	2015-03-09	BONNETHEAD	74	82	82	100	Yes	adult	F
LL15MAR-030915-D6	2015-03-09	BONNETHEAD	NA	NA	NA	90	No	adult	U
LL15MAR-030915-D7	2015-03-09	BLACKNOSE	93	102	102	119	No	adult	F
LL15MAR-030915-D7	2015-03-09	SANDBAR	91	101	101	125	No	juvenile	F
LL15MAR-030915-D8	2015-03-09	BLACKNOSE	102	111	111	132	No	adult	F
LL15MAR-030915-D8	2015-03-09	BLACKNOSE	98	106	106	125	No	adult	F
LL15MAR-030915-D8	2015-03-09	FINETOOTH	111	122	122	147	No	adult	F
LL15MAR-030915-D8	2015-03-09	FINETOOTH	114	124	124	147	No	adult	F
LL15MAR-030915-D8	2015-03-09	FINETOOTH	103	112	112	132	No	adult	F
LL15MAR-030915-D8	2015-03-09	FINETOOTH	96	105	105	125	No	adult	F
LL15MAR-030915-S4	2015-03-09	LEMON	122	133	133	161	No	juvenile	F
LL15MAR-030915-S4	2015-03-09	SAND_TIGER	146	168	168	204	No	juvenile	F
LL15MAR-030915-S5	2015-03-09	BLACKNOSE	90	98	98	115	No	adult	F
LL15MAR-030915-S5	2015-03-09	BLACKNOSE	88	95	95	112	No	adult	F
LL15MAR-030915-S6	2015-03-09	BLACKNOSE	95	104	104	127	No	adult	F
LL15MAR-030915-S6	2015-03-09	BLACKTIP	97	106	106	128	No	juvenile	F
LL15MAR-030915-S7	2015-03-09	BLACKNOSE	96	105	105	124	No	adult	F
LL15MAR-030915-S7	2015-03-09	BLACKNOSE	84	91	91	109	No	juvenile	F
LL15MAR-030915-S7	2015-03-09	BLACKTIP	NA	NA	125.043	150	Yes	adult	U
LL15MAR-030915-S7	2015-03-09	BLACKTIP	100	110	110	130	No	juvenile	F
LL15MAR-030915-S7	2015-03-09	FINETOOTH	NA	NA	107.171	130	Yes	adult	U
LL15MAR-030915-S8	2015-03-09	BLACKNOSE	96	106	106	120	No	adult	F
LL15MAR-030915-S8	2015-03-09	BLACKTIP	NA	NA	125.043	150	Yes	adult	U
LL15MAR-030915-S8	2015-03-09	FINETOOTH	102	114	114	138	No	adult	F
LL15MAR-031215-D1	2015-03-12	BLACKNOSE	87	95	95	117	No	adult	F
LL15MAR-031215-D1	2015-03-12	BLACKNOSE	86	95	95	116	No	adult	F
LL15MAR-031215-D1	2015-03-12	BLACKNOSE	87	96	96	116	No	adult	M
LL15MAR-031215-D1	2015-03-12	BLACKNOSE	87	94	94	113	No	adult	F
LL15MAR-031215-D1	2015-03-12	BLACKNOSE	90	96	96	113	No	adult	M
LL15MAR-031215-D1	2015-03-12	BLACKNOSE	86	93	93	112	No	adult	M
LL15MAR-031215-D1	2015-03-12	BLACKNOSE	81	89	89	108	No	adult	M
LL15MAR-031215-D1	2015-03-12	BLACKNOSE	82	90	90	108	No	adult	M
LL15MAR-031215-D1	2015-03-12	BLACKNOSE	82	89	89	107	No	adult	M
LL15MAR-031215-D1	2015-03-12	BLACKTIP	84	92	92	110	No	juvenile	M
LL15MAR-031215-D2	2015-03-12	BLACKTIP	120	134	134	165	No	adult	F
LL15MAR-031215-D2	2015-03-12	BLACKTIP	117	128	128	153	No	adult	F
LL15MAR-031215-D2	2015-03-12	BLACKTIP	116	129	129	152	No	adult	F
LL15MAR-031215-D2	2015-03-12	BLACKTIP	NA	NA	125.043	150	No	adult	F
LL15MAR-031215-D2	2015-03-12	BLACKTIP	108	118	118	141	No	juvenile	F
LL15MAR-031215-D2	2015-03-12	BLACKTIP	99	111	111	133	No	juvenile	F
LL15MAR-031215-D2	2015-03-12	LEMON	NA	NA	150.886	180	No	juvenile	U
LL15MAR-031215-D3	2015-03-12	BLACKNOSE	82	90	90	111	No	adult	F
LL15MAR-031215-D3	2015-03-12	BLACKTIP	95	105	105	128	No	juvenile	F
LL15MAR-031215-D3	2015-03-12	BLACKTIP	97	106	106	128	No	adult	M
LL15MAR-031215-D3	2015-03-12	BLACKTIP	92	101	101	121	No	juvenile	M
LL15MAR-031215-D3	2015-03-12	BLACKTIP	81	89	89	108	No	juvenile	M
LL15MAR-031215-D3	2015-03-12	BLACKTIP	79	88	88	107	No	juvenile	F
LL15MAR-031215-D3	2015-03-12	BLACKTIP	79	89	89	107	No	juvenile	M
LL15MAR-031215-D3	2015-03-12	BLACKTIP	77	84	84	103	No	juvenile	F
LL15MAR-031215-D3	2015-03-12	BLACKTIP	63	70	70	85	No	juvenile	M
LL15MAR-031215-D3	2015-03-12	BLACKTIP	65	72	72	80	No	juvenile	M
LL15MAR-031215-D3	2015-03-12	BONNETHEAD	85	90	90	NA	No	adult	F
LL15MAR-031215-D4	2015-03-12	BLACKNOSE	100	110	110	127	No	adult	F
LL15MAR-031215-D4	2015-03-12	BLACKNOSE	94	102	102	126	No	adult	M
LL15MAR-031215-D4	2015-03-12	BLACKNOSE	93	102	102	121	No	adult	M
LL15MAR-031215-D4	2015-03-12	BLACKNOSE	90	99	99	116	No	adult	F
LL15MAR-031215-D4	2015-03-12	BLACKNOSE	88	96	96	115	No	adult	F
LL15MAR-031215-D4	2015-03-12	BLACKNOSE	80	89	89	107	No	juvenile	F
LL15MAR-031215-D4	2015-03-12	BLACKNOSE	83	90	90	106	No	adult	M
LL15MAR-031215-D4	2015-03-12	BLACKNOSE	79	85	85	103	No	juvenile	F
LL15MAR-031215-D4	2015-03-12	BLACKNOSE	79	86	86	102	No	adult	M
LL15MAR-031215-D4	2015-03-12	SCALLOPED_HAMMERHEAD	95	104	104	133	No	juvenile	M
LL15MAR-031215-S1	2015-03-12	BLACKNOSE	101	110	110	NA	No	adult	F
LL15MAR-031215-S1	2015-03-12	BLACKNOSE	82	90	90	105	No	juvenile	F
LL15MAR-031215-S1	2015-03-12	BLACKTIP	115	127	127	NA	No	adult	F
LL15MAR-031215-S1	2015-03-12	BLACKTIP	116	129	129	156	No	adult	F
LL15MAR-031215-S1	2015-03-12	BLACKTIP	114	127	127	149	No	adult	F
LL15MAR-031215-S1	2015-03-12	BLACKTIP	103	113	113	137	No	juvenile	F
LL15MAR-031215-S1	2015-03-12	BLACKTIP	97	100	100	122	No	juvenile	F
LL15MAR-031215-S1	2015-03-12	BULL	125	144	144	177	No	juvenile	F
LL15MAR-031215-S1	2015-03-12	BULL	NA	141	141	171	No	juvenile	F
LL15MAR-031215-S1	2015-03-12	FINETOOTH	113	123	123	153	No	adult	F
LL15MAR-031215-S1	2015-03-12	FINETOOTH	105	116	116	141	No	adult	F
LL15MAR-031215-S1	2015-03-12	FINETOOTH	106	115	115	140	No	adult	F
LL15MAR-031215-S1	2015-03-12	FINETOOTH	105	116	116	136	No	adult	F
LL15MAR-031215-S2	2015-03-12	BLACKNOSE	99	108	108	125	No	adult	F
LL15MAR-031215-S2	2015-03-12	BLACKNOSE	89	99	99	121	No	adult	F
LL15MAR-031215-S2	2015-03-12	BLACKNOSE	89	97	97	116	No	adult	F
LL15MAR-031215-S2	2015-03-12	BLACKNOSE	90	97	97	116	No	adult	F
LL15MAR-031215-S2	2015-03-12	BLACKNOSE	89	96	96	116	No	adult	M
LL15MAR-031215-S2	2015-03-12	BLACKNOSE	89	97	97	115	No	adult	M
LL15MAR-031215-S2	2015-03-12	BLACKNOSE	89	95	95	113	No	adult	F
LL15MAR-031215-S2	2015-03-12	BLACKNOSE	87	96	96	113	No	adult	F
LL15MAR-031215-S2	2015-03-12	BLACKNOSE	87	94	94	111	No	adult	F
LL15MAR-031215-S2	2015-03-12	BLACKTIP	137	153	153	175	No	adult	F
LL15MAR-031215-S2	2015-03-12	BLACKTIP	NA	142	142	158	No	adult	F
LL15MAR-031215-S2	2015-03-12	BLACKTIP	117	127	127	156	No	adult	F
LL15MAR-031215-S2	2015-03-12	BLACKTIP	111	122	122	142	No	adult	F
LL15MAR-031215-S2	2015-03-12	BLACKTIP	104	115	115	136	No	juvenile	F
LL15MAR-031215-S2	2015-03-12	BLACKTIP	102	114	114	135	No	juvenile	F
LL15MAR-032415-D5	2015-03-24	BLACKNOSE	83	92	92	109	No	adult	M
LL15MAR-032415-NR1	2015-03-24	BLACKNOSE	83	92	92	110	No	adult	F
LL15MAR-032415-NR1	2015-03-24	BLACKTIP	NA	NA	108.103	130	Yes	adult	U
LL15MAR-032415-NR1	2015-03-24	BLACKTIP	70	77	77	96	No	juvenile	F
LL15MAR-032415-NR1	2015-03-24	BLACKTIP	64	70	70	88.5	No	juvenile	F
LL15MAR-032415-NR1	2015-03-24	BLACKTIP	60	67	67	84.5	No	juvenile	U
LL15MAR-032415-NR1	2015-03-24	BLACKTIP	61.5	67	67	84	No	juvenile	F
LL15MAR-032415-NR1	2015-03-24	BLACKTIP	59	66	66	82	No	juvenile	M
LL15MAR-032415-NR1	2015-03-24	BLACKTIP	58	63	63	78	No	juvenile	F
LL15MAR-032415-NR1	2015-03-24	BLACKTIP	58	63	63	77	No	juvenile	F
LL15MAR-032415-NR1	2015-03-24	BLACKTIP	58	64	64	75	No	juvenile	M
LL15MAR-032415-NR1	2015-03-24	BLACKTIP	53.5	60	60	74.5	No	juvenile	F
LL15MAR-032415-NR1	2015-03-24	FINETOOTH	109	120	120	147	No	adult	F
LL15MAR-032415-NR1	2015-03-24	FINETOOTH	112	123	123	147	No	adult	F
LL15MAR-032415-NR1	2015-03-24	FINETOOTH	103	114	114	142	No	adult	M
LL15MAR-032415-NR1	2015-03-24	FINETOOTH	99	109	109	133	No	adult	M
LL15MAR-032415-NR1	2015-03-24	FINETOOTH	95	104	104	124	No	adult	M
LL15MAR-032415-NR1	2015-03-24	FINETOOTH	82	91	91	113.5	No	adult	M
LL15MAR-032415-NR1	2015-03-24	FINETOOTH	75	83	83	105	No	juvenile	M
LL15MAR-032415-NR1	2015-03-24	FINETOOTH	53.5	59	59	74	No	juvenile	M
LL15APR-040115-D6	2015-04-01	BLACKNOSE	84	91	91	108	No	adult	M
LL15APR-040115-D6	2015-04-01	BLACKNOSE	80	87	87	104	No	juvenile	F
LL15APR-040115-D6	2015-04-01	BLACKTIP	NA	NA	135.207	162	No	adult	M
LL15APR-040115-D6	2015-04-01	BLACKTIP	91	100	100	121	No	juvenile	F
LL15APR-040115-D6	2015-04-01	BLACKTIP	70	78	78	95	No	juvenile	M
LL15APR-040115-D6	2015-04-01	BULL	NA	NA	167.54	200	Yes	juvenile	F
LL15APR-040115-S1	2015-04-01	BLACKNOSE	90	98	98	116	No	adult	M
LL15APR-040115-S1	2015-04-01	BLACKNOSE	88	97	97	112	No	adult	M
LL15APR-040115-S1	2015-04-01	BLACKNOSE	82	91	91	108	No	adult	M
LL15APR-040115-S1	2015-04-01	BLACKTIP	111	122	122	143	No	adult	F
LL15APR-040115-S1	2015-04-01	BLACKTIP	81	89	89	107	No	juvenile	F
LL15APR-040115-S1	2015-04-01	BULL	NA	NA	152.758	183	No	juvenile	F
LL15APR-040115-S1	2015-04-01	FINETOOTH	115	126	126	147	No	adult	F
LL15APR-040115-S1	2015-04-01	FINETOOTH	110	120	120	145	No	adult	F
LL15APR-040115-S1	2015-04-01	FINETOOTH	102	112	112	136	No	adult	F
LL15APR-040115-S1	2015-04-01	FINETOOTH	NA	NA	82.106	100	Yes	juvenile	U
LL15APR-040115-S2	2015-04-01	BLACKNOSE	NA	NA	NA	NA	No	NA	U
LL15APR-040115-S2	2015-04-01	FINETOOTH	114	124	124	146	No	adult	F
LL15APR-040115-S2	2015-04-01	FINETOOTH	111	120	120	142	No	adult	F
LL15APR-040115-S2	2015-04-01	FINETOOTH	102	112	112	138	No	adult	F
LL15APR-040115-S2	2015-04-01	FINETOOTH	108	119	119	138	No	adult	F
LL15APR-040115-S2	2015-04-01	FINETOOTH	104	112	112	136	No	adult	F
LL15APR-040115-S2	2015-04-01	FINETOOTH	NA	NA	108.842	132	Yes	adult	F
LL15APR-040115-S4	2015-04-01	SHARPNOSE	72	78	78	93	No	adult	M
LL15APR-040115-S4	2015-04-01	BLACKNOSE	90	96	96	115	No	adult	M
LL15APR-040115-S4	2015-04-01	BLACKNOSE	83	91	91	106	No	juvenile	F
LL15APR-040115-S4	2015-04-01	BLACKNOSE	77	83	83	102	No	adult	M
LL15APR-040115-S4	2015-04-01	BLACKTIP	NA	NA	136.054	163	Yes	adult	F
LL15APR-040115-S4	2015-04-01	BLACKTIP	NA	NA	134.36	161	Yes	adult	F
LL15APR-040115-S4	2015-04-01	BLACKTIP	NA	NA	129.278	155	Yes	adult	M
LL15APR-040115-S4	2015-04-01	BLACKTIP	109	120	120	143	No	adult	M
LL15APR-040115-S4	2015-04-01	BULL	NA	NA	170.148	203	Yes	juvenile	F
LL15APR-040115-S6	2015-04-01	BLACKNOSE	92	100	100	121	No	adult	M
LL15APR-040915-NR1	2015-04-09	BLACKNOSE	97	105	105	128	No	adult	F
LL15APR-040915-NR1	2015-04-09	BLACKNOSE	99	108	108	125	No	adult	F
LL15APR-040915-NR1	2015-04-09	BLACKNOSE	94	104	104	124	No	adult	M
LL15APR-040915-NR1	2015-04-09	BLACKNOSE	100	111	111	120	No	adult	F
LL15APR-040915-NR1	2015-04-09	BLACKNOSE	88	97	97	119	No	adult	F
LL15APR-040915-NR1	2015-04-09	BLACKNOSE	88	98	98	115	No	adult	F
LL15APR-040915-NR1	2015-04-09	BLACKNOSE	87	95	95	114	No	adult	F
LL15APR-040915-NR1	2015-04-09	BLACKTIP	NA	NA	116.573	140	No	juvenile	F
LL15APR-040915-NR1	2015-04-09	BLACKTIP	NA	NA	99.633	120	Yes	juvenile	U
LL15APR-041015-NR1	2015-04-10	BLACKNOSE	87	96	96	116	No	adult	M
LL15APR-041015-NR1	2015-04-10	BLACKNOSE	79	89	89	107	No	juvenile	F
LL15APR-041015-NR1	2015-04-10	BLACKTIP	73	79	79	95	No	juvenile	F
LL15APR-041015-NR1	2015-04-10	GREAT_HAMMERHEAD	NA	NA	179.949	229	No	juvenile	F
LL15APR-041015-NR2	2015-04-10	BLACKNOSE	98	108	108	127	No	adult	F
LL15APR-041015-NR2	2015-04-10	BLACKNOSE	95	104	104	124	No	adult	F
LL15APR-041015-NR2	2015-04-10	BLACKNOSE	85	95	95	113	No	adult	F
LL15APR-041015-NR3	2015-04-10	BLACKTIP	NA	NA	99.633	120	No	juvenile	F
LL15APR-041015-NR4	2015-04-10	BLACKNOSE	NA	42	42	NA	Yes	yoy	F
LL15APR-041015-NR4	2015-04-10	BLACKTIP	NA	NA	129.278	155	Yes	adult	F
LL15APR-041015-NR4	2015-04-10	BLACKTIP	75	83	83	102	No	juvenile	U
LL15APR-041015-NR4	2015-04-10	NURSE	NA	NA	NA	195	Yes	juvenile	F
LL15APR-041615-D1	2015-04-16	BLACKTIP	99	111	111	136	No	adult	M
LL15APR-041615-S5	2015-04-16	SHARPNOSE	72	78	78	92	No	adult	M
LL15APR-041615-S5	2015-04-16	SHARPNOSE	69	74	74	85	No	adult	M
LL15APR-041615-S5	2015-04-16	SHARPNOSE	65	71	71	82	No	adult	M
LL15APR-041615-S5	2015-04-16	GREAT_HAMMERHEAD	NA	NA	212.663	270	Yes	adult	U
LL15APR-042215-D2	2015-04-22	SHARPNOSE	66	72	72	88	No	adult	M
LL15APR-042215-D2	2015-04-22	SHARPNOSE	65.5	72	72	87	No	adult	M
LL15APR-042215-D2	2015-04-22	SHARPNOSE	62	67	67	84	No	adult	M
LL15APR-042215-D2	2015-04-22	SHARPNOSE	64	70	70	83	No	adult	M
LL15APR-042215-D2	2015-04-22	NURSE	NA	NA	NA	180	Yes	juvenile	U
LL15APR-042215-D3	2015-04-22	SHARPNOSE	70	75	75	87	No	adult	M
LL15APR-042215-D3	2015-04-22	SHARPNOSE	56	60	60	73	No	juvenile	M
LL15APR-042215-D3	2015-04-22	BLACKNOSE	90	98	98	119	No	adult	M
LL15APR-042215-D4	2015-04-22	BLACKNOSE	NA	NA	130.039	155	Yes	adult	U
LL15APR-042215-D4	2015-04-22	BLACKNOSE	99	108.5	108.5	129	No	adult	F
LL15APR-042215-D4	2015-04-22	BLACKNOSE	84	90.5	90.5	108	No	adult	M
LL15APR-042215-D4	2015-04-22	BLACKTIP	NA	NA	141.983	170	No	adult	U
LL15APR-042215-D4	2015-04-22	BLACKTIP	NA	NA	130.125	156	Yes	adult	M
LL15APR-042215-D4	2015-04-22	BLACKTIP	NA	NA	125.043	150	Yes	adult	U
LL15APR-042215-D7	2015-04-22	NURSE	NA	NA	NA	210	Yes	juvenile	M
LL15APR-042215-D7	2015-04-22	NURSE	NA	NA	NA	190	Yes	juvenile	U
LL15APR-042215-D8	2015-04-22	SHARPNOSE	66	71	71	86	No	adult	M
LL15APR-042215-D8	2015-04-22	SCALLOPED_HAMMERHEAD	110	120	120	157	No	juvenile	M
LL15APR-042215-D8	2015-04-22	SCALLOPED_HAMMERHEAD	108	117	117	156	No	juvenile	M
LL15APR-042215-S7	2015-04-22	NURSE	NA	NA	NA	210	Yes	juvenile	F
LL15MAY-051415-D3	2015-05-14	SHARPNOSE	70	77	77	91	No	adult	M
LL15MAY-051415-D3	2015-05-14	SHARPNOSE	67	73	73	88	No	adult	M
LL15MAY-051415-D3	2015-05-14	SHARPNOSE	65	71	71	87	No	adult	M
LL15MAY-051415-D4	2015-05-14	SHARPNOSE	74	79	79	91	No	adult	M
LL15MAY-051415-D4	2015-05-14	SHARPNOSE	72	77	77	89	No	adult	M
LL15MAY-051415-D4	2015-05-14	BLACKNOSE	78	84	84	99	No	juvenile	M
LL15MAY-051415-S2	2015-05-14	SHARPNOSE	74	80	80	93	No	adult	M
LL15MAY-051415-S2	2015-05-14	SHARPNOSE	73	78	78	90	No	adult	M
LL15MAY-051415-S2	2015-05-14	SHARPNOSE	70	75	75	88	No	adult	M
LL15MAY-051415-S2	2015-05-14	SHARPNOSE	67	73	73	84	No	adult	M
LL15MAY-051415-S4	2015-05-14	SHARPNOSE	70	75	75	90	No	adult	M
LL15MAY-051415-S6	2015-05-14	GREAT_HAMMERHEAD	NA	NA	220.642	280	Yes	adult	U
LL15MAY-060115-D1	2015-06-01	SHARPNOSE	70	75	75	92	No	adult	M
LL15MAY-060115-D1	2015-06-01	SHARPNOSE	69	74	74	91	No	adult	M
LL15MAY-060115-D1	2015-06-01	SHARPNOSE	67	72	72	90	No	adult	M
LL15MAY-060115-D1	2015-06-01	SHARPNOSE	68	72	72	87	No	adult	M
LL15MAY-060115-D1	2015-06-01	SHARPNOSE	63	69	69	85	No	adult	M
LL15MAY-060115-D1	2015-06-01	SHARPNOSE	55	59	59	73	No	juvenile	M
LL15MAY-060115-D2	2015-06-01	SHARPNOSE	65	71	71	87	No	adult	M
LL15MAY-060115-D2	2015-06-01	SHARPNOSE	63	69	69	85	No	adult	M
LL15MAY-060115-D2	2015-06-01	SHARPNOSE	65	71	71	85	No	adult	M
LL15MAY-060115-D2	2015-06-01	SHARPNOSE	60	66	66	80	No	adult	M
LL15MAY-060115-D2	2015-06-01	BLACKNOSE	77	84	84	104	No	juvenile	F
LL15MAY-060115-D5	2015-06-01	SHARPNOSE	60	65	65	80	No	adult	M
LL15MAY-060115-D6	2015-06-01	SHARPNOSE	61	67	67	80	No	adult	M
LL15MAY-060115-D7	2015-06-01	SHARPNOSE	62.5	68	68	83	No	adult	M
LL15MAY-060115-D7	2015-06-01	SHARPNOSE	57	62	62	76	No	juvenile	M
LL15MAY-060115-S1	2015-06-01	SHARPNOSE	43	47	47	57	No	juvenile	M
LL15JUN-061215-D1	2015-06-12	SHARPNOSE	68	73	73	85	No	adult	M
LL15JUN-061215-D1	2015-06-12	SHARPNOSE	60	64	64	75	No	adult	M
LL15JUN-061215-D1	2015-06-12	SHARPNOSE	56	60	60	73	No	juvenile	M
LL15JUN-061215-D2	2015-06-12	SHARPNOSE	69	75	75	92	No	adult	F
LL15JUN-061215-D2	2015-06-12	SHARPNOSE	61	67	67	82	No	adult	M
LL15JUN-061215-D2	2015-06-12	SHARPNOSE	62	68	68	82	No	adult	M
LL15JUN-061215-D2	2015-06-12	SHARPNOSE	61	66	66	80	No	adult	M
LL15JUN-061215-D2	2015-06-12	SHARPNOSE	62	67	67	79	No	juvenile	M
LL15JUN-061215-D2	2015-06-12	SHARPNOSE	57	62	62	76	No	adult	M
LL15JUN-061215-D2	2015-06-12	SHARPNOSE	56	61	61	75	No	juvenile	M
LL15JUN-061215-D3	2015-06-12	SHARPNOSE	71	75	75	89	No	adult	M
LL15JUN-061215-D3	2015-06-12	SHARPNOSE	72	78	78	88	No	adult	M
LL15JUN-061215-D3	2015-06-12	SHARPNOSE	64	70	70	86	No	adult	M
LL15JUN-061215-D3	2015-06-12	SHARPNOSE	61	67	67	81	No	adult	M
LL15JUN-061215-D3	2015-06-12	BLACKNOSE	73	82	82	100	No	juvenile	F
LL15JUN-061215-D5	2015-06-12	SHARPNOSE	66	72	72	88	No	adult	F
LL15JUN-061215-D5	2015-06-12	SHARPNOSE	67	72	72	88	No	adult	M
LL15JUN-061215-D5	2015-06-12	SHARPNOSE	66	72	72	87	No	adult	M
LL15JUN-061215-D5	2015-06-12	SHARPNOSE	64	71	71	86	No	adult	F
LL15JUN-061215-D5	2015-06-12	SHARPNOSE	65	71	71	85	No	adult	M
LL15JUN-061215-D5	2015-06-12	BLACKNOSE	89	97	97	118	No	adult	M
LL15JUN-061215-S2	2015-06-12	SHARPNOSE	68	74	74	89	No	adult	M
LL15JUN-061215-S2	2015-06-12	SHARPNOSE	42	46	46	57	No	juvenile	M
LL15JUN-062215-D6	2015-06-22	SHARPNOSE	75	81	81	97	No	adult	M
LL15JUN-062215-D6	2015-06-22	SHARPNOSE	75	81	81	97	No	adult	U
LL15JUN-062215-D6	2015-06-22	SHARPNOSE	69	75	75	88	No	adult	M
LL15JUN-062215-D6	2015-06-22	SHARPNOSE	49	52	52	64	No	juvenile	M
LL15JUN-062215-D7	2015-06-22	SHARPNOSE	76	83	83	99	No	adult	F
LL15JUN-062215-D7	2015-06-22	SHARPNOSE	75	82	82	97	No	adult	F
LL15JUN-062215-D7	2015-06-22	SHARPNOSE	75	80	80	96	No	adult	F
LL15JUN-062215-D7	2015-06-22	SHARPNOSE	74	81	81	96	No	adult	F
LL15JUN-062215-D7	2015-06-22	SHARPNOSE	74	80	80	95	No	adult	F
LL15JUN-062215-D7	2015-06-22	SHARPNOSE	70	77	77	94	No	adult	F
LL15JUN-062215-D7	2015-06-22	SHARPNOSE	74	79	79	94	No	adult	F
LL15JUN-062215-D7	2015-06-22	SHARPNOSE	73	80	80	94	No	adult	M
LL15JUN-062215-D7	2015-06-22	SHARPNOSE	71	78	78	93	No	adult	F
LL15JUN-062215-D7	2015-06-22	SHARPNOSE	73	79	79	93	No	adult	F
LL15JUN-062215-D7	2015-06-22	SHARPNOSE	72	78	78	92	No	adult	F
LL15JUN-062215-D7	2015-06-22	SHARPNOSE	68	73	73	90	No	adult	F
LL15JUN-062215-D7	2015-06-22	SHARPNOSE	70	76	76	90	No	adult	F
LL15JUN-062215-D7	2015-06-22	SHARPNOSE	68	75	75	89	No	adult	F
LL15JUN-062215-D7	2015-06-22	SHARPNOSE	69	75	75	88	No	adult	F
LL15JUN-062215-D7	2015-06-22	SHARPNOSE	69	75	75	88	No	adult	F
LL15JUN-062215-D7	2015-06-22	SHARPNOSE	65	72	72	85	No	adult	F
LL15JUN-062215-D7	2015-06-22	SHARPNOSE	64	69	69	83	No	adult	F
LL15JUN-062215-D7	2015-06-22	SHARPNOSE	64	70	70	83	No	adult	F
LL15JUN-062215-D7	2015-06-22	SHARPNOSE	61	67	67	80	No	adult	M
LL15JUN-062215-D7	2015-06-22	NURSE	NA	NA	NA	260	No	adult	M
LL15JUN-062215-D8	2015-06-22	SHARPNOSE	66	72	72	87	No	adult	M
LL15JUN-062215-D8	2015-06-22	BLACKNOSE	NA	NA	62.7675	75	Yes	juvenile	U
LL15JUN-062215-S3	2015-06-22	BLACKNOSE	77	81	81	99	No	juvenile	M
LL15JUN-062215-S4	2015-06-22	SHARPNOSE	71	76	76	91	No	adult	M
LL15JUN-062215-S4	2015-06-22	BLACKNOSE	82	91	91	109	No	adult	M
LL15JUN-062215-S5	2015-06-22	NURSE	NA	NA	NA	250	No	adult	U
LL15JUN-062215-S6	2015-06-22	SHARPNOSE	NA	NA	25.0701	30	No	yoy	U
LL15JUN-062215-S7	2015-06-22	SHARPNOSE	72	79	79	95	No	adult	M
LL15JUN-062215-S8	2015-06-22	SHARPNOSE	NA	NA	75.3081	90	Yes	adult	M
LL15JUN-062215-S8	2015-06-22	SHARPNOSE	65	70	70	87	No	adult	M
LL15JUN-062215-S8	2015-06-22	SHARPNOSE	63	69	69	84	No	adult	M
LL15JUN-062215-S8	2015-06-22	GREAT_HAMMERHEAD	NA	NA	276.495	350	Yes	adult	U
LL15JUN-062215-S8	2015-06-22	NURSE	NA	NA	NA	206	No	adult	M
LL15JUL-071015-D5	2015-07-10	SHARPNOSE	69	74	74	91	No	adult	M
LL15JUL-071015-D5	2015-07-10	SHARPNOSE	71	76	76	90	No	adult	M
LL15JUL-071015-D5	2015-07-10	SHARPNOSE	61	65	65	80	No	adult	M
LL15JUL-071015-D5	2015-07-10	BULL	NA	NA	176.235	210	No	juvenile	U
LL15JUL-071015-D6	2015-07-10	SHARPNOSE	68	73	73	91	No	adult	M
LL15JUL-071015-D6	2015-07-10	SHARPNOSE	70	76	76	91	No	adult	M
LL15JUL-071015-D6	2015-07-10	SHARPNOSE	67	72	72	88	No	adult	M
LL15JUL-071015-D6	2015-07-10	SHARPNOSE	68	72	72	88	No	adult	M
LL15JUL-071015-D6	2015-07-10	BLACKNOSE	89	98	98	117	No	adult	M
LL15JUL-071015-D6	2015-07-10	BLACKNOSE	83	91	91	111	No	adult	M
LL15JUL-071715-D1	2015-07-17	SHARPNOSE	75	81	81	98	No	adult	F
LL15JUL-071715-D1	2015-07-17	SHARPNOSE	67	73	73	89	No	adult	M
LL15JUL-071715-D1	2015-07-17	SHARPNOSE	69	75	75	88	No	adult	F
LL15JUL-071715-D1	2015-07-17	SHARPNOSE	66	72	72	85	No	adult	M
LL15JUL-071715-D1	2015-07-17	SHARPNOSE	62	68	68	82	No	adult	M
LL15JUL-071715-D1	2015-07-17	SHARPNOSE	60	65	65	79	No	juvenile	M
LL15JUL-071715-D1	2015-07-17	NURSE	NA	NA	NA	240	No	adult	M
LL15JUL-071715-D2	2015-07-17	SHARPNOSE	76	82	82	100	No	adult	F
LL15JUL-071715-D2	2015-07-17	SHARPNOSE	74	81	81	97	No	adult	M
LL15JUL-071715-D2	2015-07-17	SHARPNOSE	73	79	79	95	No	adult	F
LL15JUL-071715-D2	2015-07-17	SHARPNOSE	71	75	75	89	No	adult	M
LL15JUL-071715-D2	2015-07-17	SHARPNOSE	69	74	74	87	No	adult	M
LL15JUL-071715-D2	2015-07-17	SHARPNOSE	69	74	74	87	No	adult	M
LL15JUL-071715-D2	2015-07-17	SHARPNOSE	62	67	67	78	No	adult	M
LL15JUL-071715-D3	2015-07-17	SHARPNOSE	72	78	78	91	No	adult	M
LL15JUL-071715-D3	2015-07-17	BLACKNOSE	67	75	75	90	No	juvenile	M
LL15JUL-071715-D4	2015-07-17	SHARPNOSE	67	75	75	88	No	adult	F
LL15JUL-071715-D4	2015-07-17	SHARPNOSE	65	71	71	86	No	adult	M
LL15JUL-071715-D4	2015-07-17	SHARPNOSE	66	73	73	86	No	adult	M
LL15JUL-071715-D4	2015-07-17	SHARPNOSE	64	70	70	84	No	adult	M
LL15JUL-071715-D4	2015-07-17	SHARPNOSE	60	66	66	80	No	adult	M
LL15JUL-071715-D4	2015-07-17	NURSE	NA	NA	NA	196	No	adult	M
LL15JUL-071715-S1	2015-07-17	NURSE	NA	NA	NA	219	No	adult	M
LL15JUL-071715-S1	2015-07-17	NURSE	NA	NA	NA	215	No	adult	M
LL15JUL-072315-D7	2015-07-23	SHARPNOSE	72	78	78	96	No	adult	F
LL15JUL-072315-D7	2015-07-23	SHARPNOSE	68	74	74	91	No	adult	F
LL15JUL-072315-D7	2015-07-23	BLACKNOSE	72	80	80	96	No	juvenile	F
LL15JUL-072315-D8	2015-07-23	SHARPNOSE	75	80	80	95	No	adult	F
LL15JUL-072315-D8	2015-07-23	SHARPNOSE	75	80	80	95	Yes	adult	U
LL15JUL-072315-D8	2015-07-23	SHARPNOSE	69	74	74	90	No	adult	M
LL15JUL-072315-S4	2015-07-23	BLACKTIP	108	120	120	144	No	adult	F
LL15JUL-072315-S5	2015-07-23	BLACKTIP	100	110	110	135	No	juvenile	F
LL15JUL-072315-S7	2015-07-23	NURSE	NA	NA	NA	190	No	juvenile	M
LL15AUG-081215-D1	2015-08-12	SHARPNOSE	68	74	74	91	No	adult	M
LL15AUG-081215-D1	2015-08-12	SHARPNOSE	69	75	75	91	No	adult	M
LL15AUG-081215-D1	2015-08-12	SHARPNOSE	68	74	74	90	No	adult	M
LL15AUG-081215-D1	2015-08-12	SHARPNOSE	67	73	73	89	No	adult	M
LL15AUG-081215-D1	2015-08-12	SHARPNOSE	65	71	71	88	No	adult	M
LL15AUG-081215-D1	2015-08-12	SHARPNOSE	64	69	69	85	No	adult	M
LL15AUG-081215-D1	2015-08-12	SHARPNOSE	64	70	70	85	No	adult	M
LL15AUG-081215-D1	2015-08-12	SHARPNOSE	62	67	67	83	No	adult	F
LL15AUG-081215-D1	2015-08-12	SHARPNOSE	62	68	68	83	No	adult	M
LL15AUG-081215-D1	2015-08-12	SHARPNOSE	60	66	66	81	No	adult	M
LL15AUG-081215-D1	2015-08-12	SHARPNOSE	61	67	67	81	No	juvenile	M
LL15AUG-081215-D1	2015-08-12	SHARPNOSE	60	65	65	80	No	adult	M
LL15AUG-081215-D1	2015-08-12	SHARPNOSE	58	63	63	77	No	juvenile	M
LL15AUG-081215-D1	2015-08-12	SHARPNOSE	57	62	62	76	No	juvenile	M
LL15AUG-081215-D1	2015-08-12	SHARPNOSE	55	60	60	74	No	juvenile	M
LL15AUG-081215-D1	2015-08-12	SHARPNOSE	54	60	60	72	No	juvenile	M
LL15AUG-081215-D1	2015-08-12	SHARPNOSE	52	57	57	70	No	juvenile	M
LL15AUG-081215-D2	2015-08-12	SHARPNOSE	61	68	68	81	No	juvenile	F
LL15AUG-081215-D2	2015-08-12	SHARPNOSE	60	64	64	79	No	juvenile	M
LL15AUG-081215-D2	2015-08-12	SHARPNOSE	59	65	65	79	No	juvenile	M
LL15AUG-081215-D2	2015-08-12	SHARPNOSE	59	65	65	77	No	adult	M
LL15AUG-081215-D2	2015-08-12	SHARPNOSE	58	64	64	76	No	juvenile	M
LL15AUG-081215-D2	2015-08-12	SHARPNOSE	58	63	63	73	No	juvenile	M
LL15AUG-081215-D2	2015-08-12	SHARPNOSE	53	58	58	72	No	juvenile	M
LL15AUG-081215-D2	2015-08-12	SHARPNOSE	54	58	58	72	No	juvenile	M
LL15AUG-081215-D2	2015-08-12	SHARPNOSE	57	61	61	72	No	juvenile	M
LL15AUG-081215-D2	2015-08-12	SHARPNOSE	56	61	61	71	No	juvenile	M
LL15AUG-081215-D2	2015-08-12	TIGER	60	67	67	89	No	yoy	F
LL15AUG-081215-D3	2015-08-12	SHARPNOSE	75	82	82	97	No	adult	F
LL15AUG-081215-D3	2015-08-12	SHARPNOSE	72	79	79	94	No	adult	F
LL15AUG-081215-D3	2015-08-12	SHARPNOSE	71	78	78	94	No	adult	M
LL15AUG-081215-D3	2015-08-12	SHARPNOSE	69	75	75	92	No	adult	F
LL15AUG-081215-D3	2015-08-12	SHARPNOSE	63	69	69	83	No	adult	F
LL15AUG-081215-D3	2015-08-12	SHARPNOSE	66	71	71	82	No	adult	M
LL15AUG-081215-D3	2015-08-12	SHARPNOSE	58	64	64	75	No	juvenile	M
LL15AUG-081215-D3	2015-08-12	SHARPNOSE	59	63	63	74	No	juvenile	M
LL15AUG-081215-D3	2015-08-12	NURSE	NA	NA	NA	222	No	adult	F
LL15AUG-081215-D4	2015-08-12	SHARPNOSE	73	80	80	95	No	adult	F
LL15AUG-081215-D4	2015-08-12	SHARPNOSE	70	77	77	91	No	adult	M
LL15AUG-081215-D4	2015-08-12	SHARPNOSE	70	75	75	90	No	adult	M
LL15AUG-081215-D4	2015-08-12	SHARPNOSE	71	77	77	90	No	adult	M
LL15AUG-081215-D4	2015-08-12	SHARPNOSE	68	74	74	89	No	adult	F
LL15AUG-081215-D4	2015-08-12	SHARPNOSE	65	71	71	87	No	adult	F
LL15AUG-081215-D4	2015-08-12	SHARPNOSE	64	70	70	84	No	adult	M
LL15AUG-081215-S1	2015-08-12	SHARPNOSE	68	74	74	88	No	adult	M
LL15AUG-081215-S1	2015-08-12	SHARPNOSE	62	68	68	81	No	adult	M
LL15AUG-081215-S1	2015-08-12	BLACKTIP	97	106	106	124	No	juvenile	F
LL15AUG-081215-S2	2015-08-12	BLACKTIP	NA	NA	125.043	150	Yes	adult	U
LL15AUG-081215-S2	2015-08-12	BLACKTIP	115	126	126	143	No	adult	M
LL15AUG-081215-S3	2015-08-12	SHARPNOSE	75	81	81	98	No	adult	F
LL15AUG-081215-S3	2015-08-12	SHARPNOSE	74	81	81	96	No	adult	F
LL15AUG-081215-S3	2015-08-12	SHARPNOSE	65	71	71	86	No	adult	M
LL15AUG-081215-S3	2015-08-12	SHARPNOSE	67	73	73	86	No	adult	M
LL15AUG-081215-S3	2015-08-12	SHARPNOSE	63	68	68	84	No	adult	M
LL15AUG-081215-S3	2015-08-12	SHARPNOSE	64	69	69	84	No	adult	M
LL15AUG-081215-S3	2015-08-12	SHARPNOSE	61	67	67	82	No	juvenile	F
LL15AUG-081215-S3	2015-08-12	SHARPNOSE	60	66	66	79	No	juvenile	M
LL15AUG-081215-S3	2015-08-12	SHARPNOSE	59	64	64	76	No	juvenile	F
LL15AUG-081215-S4	2015-08-12	SHARPNOSE	68	74	74	90	No	adult	M
LL15AUG-081215-S4	2015-08-12	SHARPNOSE	64	69	69	85	No	adult	M
LL15AUG-081215-S4	2015-08-12	SHARPNOSE	61	66	66	82	No	adult	M
LL15AUG-082515-D5	2015-08-25	SHARPNOSE	74	80	80	96	No	adult	F
LL15AUG-082515-D5	2015-08-25	SHARPNOSE	64	69	69	85	No	adult	F
LL15AUG-082515-D5	2015-08-25	SHARPNOSE	61	66	66	81	No	juvenile	M
LL15AUG-082515-D5	2015-08-25	SHARPNOSE	53	58	58	71	No	juvenile	M
LL15AUG-082515-D6	2015-08-25	BLACKNOSE	89	96	96	115	No	adult	F
LL15AUG-082515-D7	2015-08-25	SHARPNOSE	75	81	81	96	No	adult	M
LL15AUG-082515-D7	2015-08-25	SHARPNOSE	72	78	78	91	No	adult	M
LL15AUG-082515-D7	2015-08-25	SHARPNOSE	72	78	78	90	No	adult	M
LL15AUG-082515-D7	2015-08-25	SHARPNOSE	71	76	76	89	No	adult	M
LL15AUG-082515-D7	2015-08-25	SHARPNOSE	71	76	76	88	No	adult	M
LL15AUG-082515-D7	2015-08-25	SHARPNOSE	71	77	77	87	No	adult	M
LL15AUG-082515-D7	2015-08-25	SHARPNOSE	63	68	68	79	No	adult	M
LL15AUG-082515-D7	2015-08-25	SHARPNOSE	55	59	59	69	No	juvenile	M
LL15AUG-082515-D7	2015-08-25	SHARPNOSE	31	34	34	41	No	yoy	F
LL15AUG-082515-S5	2015-08-25	SHARPNOSE	72	78	78	94	No	adult	F
LL15AUG-082515-S5	2015-08-25	SHARPNOSE	70	76	76	92	No	adult	F
LL15AUG-082515-S5	2015-08-25	SHARPNOSE	62	68	68	84	No	adult	F
LL15AUG-082515-S5	2015-08-25	SHARPNOSE	63	68	68	84	No	adult	F
LL15AUG-082515-S5	2015-08-25	SHARPNOSE	62	68	68	83	No	adult	F
LL15AUG-082515-S5	2015-08-25	SHARPNOSE	62	67	67	83	No	adult	M
LL15AUG-082515-S5	2015-08-25	SHARPNOSE	58	63	63	79	No	juvenile	M
LL15AUG-082515-S5	2015-08-25	SHARPNOSE	57	62	62	78	No	juvenile	F
LL15AUG-082515-S5	2015-08-25	SHARPNOSE	57	62	62	76	No	juvenile	M
LL15AUG-082515-S5	2015-08-25	SHARPNOSE	60	65	65	76	No	juvenile	M
LL15AUG-082515-S5	2015-08-25	SHARPNOSE	53	58	58	73	No	juvenile	F
LL15AUG-082515-S5	2015-08-25	GREAT_HAMMERHEAD	NA	NA	196.705	250	Yes	juvenile	U
LL15AUG-082515-S7	2015-08-25	SHARPNOSE	67	74	74	89	No	adult	M
LL15AUG-082515-S7	2015-08-25	BLACKNOSE	90	98	98	120	No	adult	F
LL15AUG-082515-S7	2015-08-25	BLACKNOSE	75	83	83	100	No	juvenile	M
LL15AUG-082515-S8	2015-08-25	SHARPNOSE	75	80	80	98	No	adult	M
LL15AUG-082515-S8	2015-08-25	SHARPNOSE	72	79	79	96	No	adult	M
LL15SEP-090415-D1	2015-09-04	SHARPNOSE	77	83	83	101	No	adult	F
LL15SEP-090415-D1	2015-09-04	SHARPNOSE	72	78	78	94	No	adult	F
LL15SEP-090415-D1	2015-09-04	SHARPNOSE	72	77	77	94	No	adult	M
LL15SEP-090415-D1	2015-09-04	SHARPNOSE	69	74	74	90	No	adult	F
LL15SEP-090415-D1	2015-09-04	SHARPNOSE	68	74	74	89	No	adult	F
LL15SEP-090415-D1	2015-09-04	SHARPNOSE	69	75	75	89	No	adult	F
LL15SEP-090415-D1	2015-09-04	SHARPNOSE	67	72	72	88	No	adult	F
LL15SEP-090415-D1	2015-09-04	SHARPNOSE	66	71	71	87	No	adult	F
LL15SEP-090415-D1	2015-09-04	SHARPNOSE	63	70	70	84	No	adult	F
LL15SEP-090415-D1	2015-09-04	SHARPNOSE	62	66	66	82	No	adult	F
LL15SEP-090415-D1	2015-09-04	SHARPNOSE	63	69	69	80	No	adult	M
LL15SEP-090415-D1	2015-09-04	BLACKNOSE	99	108	108	126	No	adult	F
LL15SEP-090415-D2	2015-09-04	SHARPNOSE	72	77	77	95	No	adult	F
LL15SEP-090415-D2	2015-09-04	SHARPNOSE	71	78	78	93	No	adult	F
LL15SEP-090415-D2	2015-09-04	SHARPNOSE	65	71	71	88	No	adult	F
LL15SEP-090415-D2	2015-09-04	SHARPNOSE	65	72	72	87	No	adult	F
LL15SEP-090415-D2	2015-09-04	BLACKNOSE	73	79	79	94	No	juvenile	F
LL15SEP-090415-D3	2015-09-04	SHARPNOSE	76	83	83	101	No	adult	F
LL15SEP-090415-D3	2015-09-04	SHARPNOSE	72	78	78	95	No	adult	F
LL15SEP-090415-D3	2015-09-04	SHARPNOSE	70	76	76	94	No	adult	F
LL15SEP-090415-D3	2015-09-04	SHARPNOSE	72	78	78	94	No	adult	M
LL15SEP-090415-D3	2015-09-04	SHARPNOSE	71	78	78	92	No	adult	F
LL15SEP-090415-D3	2015-09-04	SHARPNOSE	69	74	74	91	No	adult	F
LL15SEP-090415-D3	2015-09-04	SHARPNOSE	69	75	75	91	No	adult	F
LL15SEP-090415-D3	2015-09-04	SHARPNOSE	68	73	73	90	No	adult	F
LL15SEP-090415-D3	2015-09-04	SHARPNOSE	69	74	74	89	No	adult	M
LL15SEP-090415-D3	2015-09-04	SHARPNOSE	66	72	72	88	No	adult	F
LL15SEP-090415-D3	2015-09-04	SHARPNOSE	65	72	72	88	No	adult	M
LL15SEP-090415-D3	2015-09-04	SHARPNOSE	65	71	71	87	No	adult	M
LL15SEP-090415-D3	2015-09-04	SHARPNOSE	64	70	70	86	No	adult	F
LL15SEP-090415-D3	2015-09-04	SHARPNOSE	63	69	69	85	No	adult	F
LL15SEP-090415-D3	2015-09-04	SHARPNOSE	63	68	68	84	No	adult	F
LL15SEP-090415-D3	2015-09-04	SHARPNOSE	61	67	67	83	No	adult	M
LL15SEP-090415-S1	2015-09-04	BLACKNOSE	84	93	93	114	No	adult	F
LL15SEP-090415-S1	2015-09-04	BLACKNOSE	82	89	89	106	No	adult	M
LL15SEP-090415-S1	2015-09-04	BLACKNOSE	76	83	83	99	No	juvenile	F
LL15SEP-090415-S2	2015-09-04	BLACKNOSE	92	101	101	119	No	adult	F
LL15SEP-090415-S6	2015-09-04	BLACKNOSE	87	95	95	111	No	adult	F
LL15SEP-090415-S6	2015-09-04	BLACKNOSE	83	90	90	110	No	adult	M
LL15OCT-092415-S1	2015-09-24	SHARPNOSE	70	74	74	90	No	adult	M
LL15OCT-092415-S2	2015-09-24	BLACKNOSE	98	107	107	125	No	adult	F
LL15OCT-092415-S2	2015-09-24	BLACKTIP	NA	NA	91.163	110	Yes	juvenile	U
LL15OCT-092415-S2	2015-09-24	BLACKTIP	86	94	94	104	No	juvenile	F
LL15SEP-092415-D8	2015-09-24	SHARPNOSE	71	77	77	94	No	adult	M
LL15SEP-092415-D8	2015-09-24	SHARPNOSE	67	73	73	88	No	adult	M
LL15SEP-092415-S3	2015-09-24	BLACKNOSE	94	104	104	122	No	adult	F
LL15SEP-092415-S3	2015-09-24	BLACKNOSE	91	100	100	119	No	adult	M
LL15SEP-092415-S3	2015-09-24	BLACKNOSE	96	103	103	118	No	adult	F
LL15SEP-092415-S3	2015-09-24	BLACKNOSE	85	93	93	112	No	adult	F
LL15SEP-092415-S3	2015-09-24	BLACKNOSE	93	101	101	112	No	adult	M
LL15SEP-092415-S3	2015-09-24	BLACKNOSE	86	94	94	110	No	adult	M
LL15OCT-092815-D6	2015-09-28	SHARPNOSE	33	36.5	36.5	44.5	No	yoy	M
LL15OCT-092815-D8	2015-09-28	SHARPNOSE	75	82	82	97	No	adult	M
LL15OCT-092815-D8	2015-09-28	BLACKNOSE	74	83	83	99	No	juvenile	F
LL15OCT-092815-D8	2015-09-28	SCALLOPED_HAMMERHEAD	67.5	73	73	93	No	juvenile	F
LL15OCT-092815-S4	2015-09-28	SHARPNOSE	73	78	78	93	No	adult	M
LL15SEP-092815-D4	2015-09-28	SHARPNOSE	70	76	76	86	No	adult	M
LL15SEP-092815-D4	2015-09-28	SHARPNOSE	66	71	71	83	No	adult	M
LL15SEP-092815-D4	2015-09-28	SHARPNOSE	66	71	71	82	No	adult	M
LL15SEP-092815-D4	2015-09-28	BLACKNOSE	68	75	75	93	No	juvenile	M
LL15SEP-092815-D6	2015-09-28	SHARPNOSE	73	80	80	95	No	adult	M
LL15SEP-092815-D6	2015-09-28	SHARPNOSE	67	72	72	88	No	adult	M
LL15SEP-092815-D7	2015-09-28	SHARPNOSE	71	77	77	92	No	adult	M
LL15SEP-092815-D7	2015-09-28	SHARPNOSE	73	79	79	92	No	adult	M
LL15SEP-092815-D7	2015-09-28	SHARPNOSE	70	76	76	91	No	adult	M
LL15SEP-092815-D7	2015-09-28	SHARPNOSE	68	73	73	87	No	adult	M
LL15SEP-092815-D7	2015-09-28	SHARPNOSE	65	70	70	81	No	adult	M
LL15DEC-123015-D1	2015-12-30	BLACKNOSE	80	88	88	108	No	juvenile	F
LL15DEC-123015-D1	2015-12-30	BLACKNOSE	72	78	78	96	No	juvenile	M
LL15DEC-123015-D3	2015-12-30	BLACKNOSE	77	83	83	101	No	juvenile	M
LL15DEC-123015-D5	2015-12-30	SHARPNOSE	63	68	68	81	No	adult	F
LL15DEC-123015-S4	2015-12-30	SANDBAR	137	158	158	182	No	adult	F
LL16JAN-011416-D8	2016-01-14	BLACKTIP	NA	NA	141.983	170	Yes	adult	U
LL16JAN-011416-S6	2016-01-14	SANDBAR	NA	NA	182.417	220	Yes	adult	F
LL16JAN-011416-S8	2016-01-14	SANDBAR	60	65	65	78	No	juvenile	F
LL16JAN-012116-S1	2016-01-21	BLACKNOSE	89	96	96	113	No	adult	F
LL16JAN-012116-S1	2016-01-21	SMOOTH_HAMMERHEAD	113	124	124	152	No	juvenile	F
LL16JAN-012116-S5	2016-01-21	BLACKTIP	115	127	127	156	No	adult	F
LL16JAN-012116-S5	2016-01-21	LEMON	125	137	137	164	No	juvenile	F
LL16JAN-012116-S5	2016-01-21	LEMON	110	120	120	143	No	juvenile	M
LL16JAN-012116-S5	2016-01-21	LEMON	109	119	119	139	No	juvenile	F
LL16JAN-012116-S5	2016-01-21	LEMON	106	115	115	138	No	juvenile	M
LL16JAN-012116-S5	2016-01-21	LEMON	104	114	114	135	No	juvenile	F
LL16JAN-012116-S5	2016-01-21	LEMON	105	114	114	134	No	juvenile	F
LL16JAN-012116-S5	2016-01-21	LEMON	102	110	110	130	No	juvenile	F
LL16JAN-012116-S5	2016-01-21	LEMON	100	109	109	129	No	juvenile	F
LL16JAN-012116-S5	2016-01-21	LEMON	98	106	106	128	No	juvenile	F
LL16JAN-012116-S5	2016-01-21	LEMON	99	107	107	128	No	juvenile	M
LL16JAN-012116-S5	2016-01-21	LEMON	90	98	98	115	No	juvenile	F
LL16JAN-012916-NR2	2016-01-29	BLACKNOSE	93	102	102	120	No	adult	M
LL16JAN-012916-NR2	2016-01-29	SANDBAR	59	64	64	81	No	juvenile	M
LL16FEB-022216-D5	2016-02-22	BLACKNOSE	93	101	101	118	No	adult	F
LL16FEB-022216-D5	2016-02-22	BLACKTIP	124	NA	145.371	174	No	adult	F
LL16FEB-022216-S1	2016-02-22	BLACKTIP	102	114	114	136	No	juvenile	F
LL16FEB-022616-NR1	2016-02-26	BLACKNOSE	92	100	100	115	No	adult	F
LL16FEB-022616-NR1	2016-02-26	BLACKNOSE	86	95	95	110	No	adult	M
LL16FEB-022616-NR1	2016-02-26	BLACKNOSE	78.5	86	86	102	No	juvenile	F
LL16FEB-022616-NR1	2016-02-26	BLACKTIP	121	138	138	156	No	adult	M
LL16FEB-022616-NR1	2016-02-26	BLACKTIP	111	122	122	148	No	adult	F
LL16FEB-022616-NR1	2016-02-26	BLACKTIP	110	122	122	146	No	adult	F
LL16FEB-022616-NR1	2016-02-26	BLACKTIP	105	120	120	140	No	adult	F
LL16FEB-022616-NR1	2016-02-26	BLACKTIP	113	125	125	140	No	adult	F
LL16FEB-022616-NR1	2016-02-26	BLACKTIP	102	113	113	136	No	adult	M
LL16FEB-022616-NR1	2016-02-26	BLACKTIP	101	111	111	134	No	juvenile	F
LL16FEB-022616-NR1	2016-02-26	BLACKTIP	97	106	106	124	No	juvenile	F
LL16FEB-022616-S3	2016-02-26	BLACKTIP	127	137	137	165	No	adult	F
LL16FEB-022616-S3	2016-02-26	BLACKTIP	113	123	123	144	No	adult	M
LL16FEB-022616-S4	2016-02-26	BLACKNOSE	91	99	99	117	No	adult	M
LL16FEB-022616-S4	2016-02-26	BLACKNOSE	80	89	89	106	No	juvenile	M
LL16FEB-022616-S4	2016-02-26	BLACKTIP	115	128	128	150	No	adult	M
LL16FEB-022616-S4	2016-02-26	BLACKTIP	104	114	114	137	No	juvenile	F
LL16FEB-022616-S5	2016-02-26	BLACKTIP	NA	NA	125.043	150	Yes	adult	U
LL16FEB-031416-D8	2016-03-14	BLACKNOSE	79	86	86	104	No	adult	M
LL16MAR-031416-S3	2016-03-14	FINETOOTH	110	120	120	151	No	adult	F
LL16MAR-031416-S3	2016-03-14	FINETOOTH	76	83.5	83.5	106	No	juvenile	M
LL16MAR-031416-S4	2016-03-14	BLACKTIP	104	115	115	135	No	juvenile	F
LL16MAR-031416-S5	2016-03-14	BLACKTIP	111	122	122	145	No	adult	M
LL16MAR-031416-S5	2016-03-14	BLACKTIP	99	109	109	137	No	juvenile	F
LL16MAR-031416-S5	2016-03-14	BLACKTIP	99	108	108	133	No	juvenile	F
LL16MAR-031416-S5	2016-03-14	BLACKTIP	62	68	68	81	No	juvenile	F
LL16MAR-031416-S6	2016-03-14	BLACKTIP	60	66	66	84	No	juvenile	M
LL16MAR-031416-S6	2016-03-14	FINETOOTH	92	101	101	124	No	adult	M
LL16MAR-031416-S6	2016-03-14	FINETOOTH	80	89	89	110	No	juvenile	M
LL16MAR-031416-S6	2016-03-14	FINETOOTH	84	94	94	108	No	juvenile	F
LL16MAR-031416-S6	2016-03-14	FINETOOTH	80	90	90	105	No	juvenile	F
LL16MAR-031416-S6	2016-03-14	FINETOOTH	75	82	82	102	No	juvenile	M
LL16MAR-031416-S6	2016-03-14	FINETOOTH	73	81	81	101	No	juvenile	F
LL16MAR-031416-S6	2016-03-14	FINETOOTH	71	79	79	97	No	juvenile	M
LL16MAR-031416-S6	2016-03-14	FINETOOTH	71	79	79	96	No	juvenile	F
LL16MAR-031416-S6	2016-03-14	FINETOOTH	71	78	78	96	No	juvenile	M
LL16MAR-031516-D8	2016-03-15	BLACKNOSE	88	97	97	115	No	adult	M
LL16MAR-031516-D8	2016-03-15	BLACKNOSE	81	89	89	104	No	adult	M
LL16MAR-031516-D8	2016-03-15	BLACKTIP	110	120	120	150	No	adult	M
LL16MAR-031516-D8	2016-03-15	BLACKTIP	80	89	89	111	No	juvenile	M
LL16MAR-031516-D8	2016-03-15	SCALLOPED_HAMMERHEAD	136	150	150	195	No	adult	M
LL16MAR-031516-NR1	2016-03-15	BLACKNOSE	77	84	84	98	No	juvenile	F
LL16MAR-031516-NR1	2016-03-15	BLACKTIP	121	130	130	150	No	adult	M
LL16MAR-031516-NR1	2016-03-15	BLACKTIP	61	66	66	84	No	juvenile	F
LL16MAR-031516-NR1	2016-03-15	BLACKTIP	58	64	64	75	No	juvenile	F
LL16MAR-031516-NR1	2016-03-15	BONNETHEAD	77	84	84	104	No	adult	F
LL16MAR-031516-NR1	2016-03-15	BONNETHEAD	80	85	85	100	No	adult	F
LL16MAR-031516-NR1	2016-03-15	FINETOOTH	72	80	80	100	No	juvenile	F
LL16MAR-031516-NR1	2016-03-15	FINETOOTH	73	81	81	100	No	juvenile	M
LL16MAR-031516-NR1	2016-03-15	FINETOOTH	73	80	80	97	No	juvenile	M
LL16MAR-031516-NR2	2016-03-15	BLACKNOSE	97	107	107	124	No	adult	F
LL16MAR-031516-NR2	2016-03-15	BLACKNOSE	84	91	91	111	No	adult	M
LL16MAR-031516-NR2	2016-03-15	BLACKNOSE	75	84	84	102	No	adult	M
LL16MAR-032216-NR3	2016-03-22	SANDBAR	123	136	136	170	No	juvenile	F
LL16APR-042416-D1	2016-04-24	SHARPNOSE	70	75	75	87	No	adult	M
LL16APR-042416-D1	2016-04-24	SHARPNOSE	64	69	69	81	No	adult	M
LL16APR-042416-D2	2016-04-24	SHARPNOSE	67	73	73	84	No	adult	M
LL16APR-042416-D2	2016-04-24	SHARPNOSE	65	69	69	82	No	adult	M
LL16APR-042416-D2	2016-04-24	BLACKTIP	109	NA	129.278	155	No	adult	M
LL16APR-042416-S1	2016-04-24	BLACKNOSE	90	98	98	112	No	adult	M
LL16APR-042416-S4	2016-04-24	BLACKTIP	127	NA	131.819	158	No	adult	F
LL16APR-042616-D5	2016-04-26	BLACKNOSE	94	103	103	120	No	adult	M
LL16APR-042616-D6	2016-04-26	SCALLOPED_HAMMERHEAD	102	111	111	132	No	juvenile	M
LL16APR-042616-D7	2016-04-26	GREAT_HAMMERHEAD	166	184	184	242	No	juvenile	F
LL16APR-042616-S7	2016-04-26	BLACKNOSE	88	96	96	111	No	adult	M
LL16APR-042616-S8	2016-04-26	BLACKTIP	109	122	122	147	No	adult	M
LL16MAY-052316-D2	2016-05-23	SHARPNOSE	70	75	75	87	No	adult	M
LL16MAY-052316-D2	2016-05-23	SHARPNOSE	65	70	70	82	No	adult	M
LL16MAY-052316-D2	2016-05-23	SHARPNOSE	59	64	64	76	No	juvenile	M
LL16MAY-052316-D2	2016-05-23	SHARPNOSE	59	65	65	75	No	juvenile	M
LL16MAY-052316-D2	2016-05-23	SHARPNOSE	60	65	65	75	No	juvenile	M
LL16MAY-052316-D2	2016-05-23	SHARPNOSE	56	61	61	73	No	juvenile	M
LL16MAY-052316-D2	2016-05-23	SHARPNOSE	57	61	61	73	No	juvenile	M
LL16MAY-052316-D2	2016-05-23	SHARPNOSE	56	62	62	73	No	juvenile	M
LL16MAY-052316-D2	2016-05-23	SHARPNOSE	56	60	60	72	No	juvenile	M
LL16MAY-052316-D2	2016-05-23	SHARPNOSE	53	58	58	69	No	juvenile	M
LL16MAY-052316-D2	2016-05-23	SHARPNOSE	55	59	59	69	No	juvenile	M
LL16MAY-052316-D2	2016-05-23	SHARPNOSE	49	54	54	64	No	juvenile	M
LL16MAY-052316-D2	2016-05-23	SHARPNOSE	48	52	52	62	No	juvenile	M
LL16MAY-052316-D2	2016-05-23	SHARPNOSE	49	53	53	62	No	juvenile	M
LL16MAY-052316-D2	2016-05-23	SHARPNOSE	46	50.5	50.5	60	No	juvenile	M
LL16MAY-052316-D2	2016-05-23	SHARPNOSE	45	49	49	59	No	juvenile	M
LL16MAY-052316-D2	2016-05-23	SHARPNOSE	45	49.5	49.5	58	No	juvenile	M
LL16MAY-052316-D2	2016-05-23	SHARPNOSE	44	48	48	57	No	juvenile	M
LL16MAY-052316-D2	2016-05-23	SHARPNOSE	42	46	46	55	No	juvenile	M
LL16MAY-052316-D2	2016-05-23	SHARPNOSE	43	47	47	55	No	juvenile	M
LL16MAY-052316-D2	2016-05-23	SHARPNOSE	41	46	46	54	No	juvenile	F
LL16MAY-052316-D2	2016-05-23	BLACKTIP	121	137	137	161	No	adult	M
LL16MAY-052316-D4	2016-05-23	BLACKNOSE	72	79	79	93	No	juvenile	M
LL16MAY-052316-S1	2016-05-23	SHARPNOSE	46	50	50	60	No	juvenile	M
LL16MAY-052316-S2	2016-05-23	SHARPNOSE	74	80	80	97	No	adult	M
LL16MAY-052316-S2	2016-05-23	BLACKTIP	98	113	113	139	No	adult	M
LL16MAY-052316-S4	2016-05-23	SHARPNOSE	70	76	76	89	No	adult	M
LL16MAY-052316-S4	2016-05-23	SHARPNOSE	66	72	72	81	No	adult	M
LL16MAY-052316-S4	2016-05-23	SHARPNOSE	63	69	69	79	No	adult	M
LL16MAY-052316-S4	2016-05-23	BLACKNOSE	83	91	91	107	No	juvenile	F
LL16MAY-052316-S4	2016-05-23	BLACKNOSE	82	90	90	105	No	juvenile	F
LL16MAY-052316-S4	2016-05-23	BLACKNOSE	75	82	82	96	No	juvenile	F
LL16MAY-053116-D5	2016-05-31	SHARPNOSE	71	76	76	92	No	adult	M
LL16MAY-053116-D5	2016-05-31	SHARPNOSE	63	69	69	84	No	adult	M
LL16MAY-053116-D5	2016-05-31	SHARPNOSE	58	64	64	77	No	adult	M
LL16MAY-053116-D7	2016-05-31	BLACKNOSE	95	102	102	125	No	adult	F
LL16MAY-053116-D7	2016-05-31	BLACKNOSE	100	109	109	123	No	adult	F
LL16MAY-053116-D7	2016-05-31	NURSE	NA	NA	NA	240	Yes	adult	U
LL16MAY-053116-S6	2016-05-31	SHARPNOSE	65	72	72	84	No	adult	M
LL16MAY-053116-S6	2016-05-31	SHARPNOSE	47	51	51	59	No	juvenile	F
LL16MAY-053116-S7	2016-05-31	SHARPNOSE	52	57	57	71	No	juvenile	M
LL16MAY-053116-S8	2016-05-31	SCALLOPED_HAMMERHEAD	35	37	37	47	No	yoy	F
LL16JUN-062216-D1	2016-06-22	SHARPNOSE	73	79	79	93	No	adult	M
LL16JUN-062216-D1	2016-06-22	SHARPNOSE	69	74	74	89	No	adult	M
LL16JUN-062216-D1	2016-06-22	SHARPNOSE	65	72	72	84	No	adult	M
LL16JUN-062216-D2	2016-06-22	SHARPNOSE	67.5	73.5	73.5	84	No	adult	M
LL16JUN-062216-D2	2016-06-22	SHARPNOSE	63	68	68	83.5	No	adult	M
LL16JUN-062216-D2	2016-06-22	SHARPNOSE	61	66	66	74	No	adult	M
LL16JUN-062216-D3	2016-06-22	SHARPNOSE	68	75	75	89	No	adult	M
LL16JUN-062216-D3	2016-06-22	SHARPNOSE	64	70	70	81	No	adult	M
LL16JUN-062216-D6	2016-06-22	SHARPNOSE	69	75	75	87	No	adult	M
LL16JUN-062216-S1	2016-06-22	BLACKNOSE	75	83	83	100	No	adult	M
LL16JUN-062716-D7	2016-06-27	SHARPNOSE	67	73	73	83	No	adult	M
LL16JUN-062716-D7	2016-06-27	FINETOOTH	105	117	117	145	No	adult	F
LL16JUN-062716-D8	2016-06-27	SHARPNOSE	65	71	71	80	No	adult	M
LL16JUN-062716-D8	2016-06-27	NURSE	NA	NA	NA	225	Yes	adult	U
LL16JUN-062716-S3	2016-06-27	BLACKNOSE	73	80	80	94	No	juvenile	F
LL16JUN-062716-S3	2016-06-27	BLACKTIP	102	113	113	132	No	juvenile	F
LL16JUN-062716-S3	2016-06-27	FINETOOTH	103	112	112	133	No	adult	F
LL16JUN-062716-S4	2016-06-27	BLACKNOSE	76	83	83	98	No	juvenile	F
LL16JUN-062716-S4	2016-06-27	BLACKTIP	87	101	101	125	No	juvenile	F
LL16JUN-062716-S4	2016-06-27	SPINNER	49	54	54	65	No	yoy	F
LL16JUN-062716-S5	2016-06-27	BLACKNOSE	88	97	97	114	No	adult	M
LL16JUN-062716-S5	2016-06-27	FINETOOTH	98	106	106	138	No	adult	F
LL16JUN-062716-S6	2016-06-27	BLACKNOSE	75	82	82	95	No	juvenile	F
LL16JUN-062716-S6	2016-06-27	FINETOOTH	111	NA	113.855	138	No	adult	F
LL16JUN-062716-S7	2016-06-27	FINETOOTH	103	113	113	136	No	adult	F
LL16JUN-062716-S7	2016-06-27	FINETOOTH	93	NA	108.842	132	No	adult	F
LL16JUN-062916-NR1	2016-06-29	BLACKNOSE	91	100	100	115	No	adult	F
LL16JUN-062916-NR1	2016-06-29	BLACKNOSE	90	98	98	111	No	adult	M
LL16JUN-062916-NR1	2016-06-29	BLACKNOSE	86	94	94	108	No	juvenile	F
LL16JUN-062916-NR1	2016-06-29	BLACKNOSE	84	91	91	107	No	juvenile	F
LL16JUN-062916-NR1	2016-06-29	BLACKNOSE	82	90	90	105	No	juvenile	F
LL16JUN-062916-NR1	2016-06-29	BLACKNOSE	79	87	87	103	No	juvenile	F
LL16JUN-062916-NR2	2016-06-29	BLACKNOSE	78	85	85	103	No	juvenile	F
LL16JUN-062916-NR2	2016-06-29	BLACKNOSE	82	89	89	103	No	juvenile	F
LL16JUN-062916-NR2	2016-06-29	BLACKNOSE	75	82	82	99	No	juvenile	F
LL16JUN-062916-NR2	2016-06-29	BLACKNOSE	78	85	85	99	No	juvenile	F
LL16JUN-062916-S8	2016-06-29	BLACKNOSE	96	105	105	121	No	adult	F
LL16JUN-062916-S8	2016-06-29	SPINNER	94	102	102	120	No	juvenile	F
LL16JUL-071416-D5	2016-07-14	SHARPNOSE	77	84	84	98	No	adult	F
LL16JUL-071416-D5	2016-07-14	SHARPNOSE	71	77	77	94	No	adult	F
LL16JUL-071416-D5	2016-07-14	SHARPNOSE	72	79	79	93	No	adult	F
LL16JUL-071416-D5	2016-07-14	SHARPNOSE	70	77	77	90	No	adult	F
LL16JUL-071416-D5	2016-07-14	SHARPNOSE	71	78	78	90	No	adult	M
LL16JUL-071416-D5	2016-07-14	SHARPNOSE	69	75	75	89	No	adult	M
LL16JUL-071416-D5	2016-07-14	SHARPNOSE	66	71	71	88	No	adult	F
LL16JUL-071416-D5	2016-07-14	SHARPNOSE	69	75	75	88	No	adult	F
LL16JUL-071416-D5	2016-07-14	SHARPNOSE	72	77	77	88	No	adult	F
LL16JUL-071416-D5	2016-07-14	SHARPNOSE	69	74	74	88	No	adult	M
LL16JUL-071416-D5	2016-07-14	SHARPNOSE	69	74	74	88	Yes	adult	U
LL16JUL-071416-D5	2016-07-14	SHARPNOSE	64	69	69	82	No	adult	M
LL16JUL-071416-D5	2016-07-14	SHARPNOSE	62	67	67	80	No	adult	M
LL16JUL-071416-D5	2016-07-14	NURSE	154	NA	NA	213	No	juvenile	M
LL16JUL-071416-D6	2016-07-14	SHARPNOSE	75	81	81	97	No	adult	M
LL16JUL-071416-D6	2016-07-14	SHARPNOSE	75	81	81	96	No	adult	F
LL16JUL-071416-D6	2016-07-14	SHARPNOSE	71	77	77	95	No	adult	M
LL16JUL-071416-D6	2016-07-14	SHARPNOSE	70	76	76	93	No	adult	M
LL16JUL-071416-D6	2016-07-14	SHARPNOSE	70	77	77	92	No	adult	M
LL16JUL-071416-D6	2016-07-14	SHARPNOSE	71	77	77	92	No	adult	M
LL16JUL-071416-D6	2016-07-14	SHARPNOSE	68	75	75	90	No	adult	F
LL16JUL-071416-D6	2016-07-14	SHARPNOSE	68	75	75	89	No	adult	F
LL16JUL-071416-D6	2016-07-14	SHARPNOSE	69	75	75	88	No	adult	M
LL16JUL-071416-D6	2016-07-14	SHARPNOSE	67	72	72	86	No	adult	M
LL16JUL-071416-D6	2016-07-14	SHARPNOSE	69	75	75	86	No	adult	M
LL16JUL-071416-D6	2016-07-14	SHARPNOSE	65	71	71	85	No	adult	M
LL16JUL-071416-D6	2016-07-14	SHARPNOSE	66	72	72	85	No	adult	M
LL16JUL-071416-D6	2016-07-14	SHARPNOSE	65	69	69	84	No	adult	M
LL16JUL-071416-D6	2016-07-14	SHARPNOSE	66	72	72	84	No	adult	M
LL16JUL-071416-D6	2016-07-14	SHARPNOSE	68	75	75	84	No	adult	M
LL16JUL-071416-D6	2016-07-14	SHARPNOSE	62	68	68	82	No	adult	M
LL16JUL-071416-D7	2016-07-14	SHARPNOSE	73	78	78	95	No	adult	F
LL16JUL-071416-D7	2016-07-14	SHARPNOSE	73	78	78	95	No	adult	F
LL16JUL-071416-D7	2016-07-14	SHARPNOSE	73	78	78	95	No	adult	F
LL16JUL-071416-D7	2016-07-14	SHARPNOSE	75	81	81	95	No	adult	F
LL16JUL-071416-D7	2016-07-14	SHARPNOSE	75	81	81	95	No	adult	F
LL16JUL-071416-D7	2016-07-14	SHARPNOSE	75	81	81	95	Yes	adult	U
LL16JUL-071416-D7	2016-07-14	SHARPNOSE	75	81	81	95	Yes	adult	U
LL16JUL-071416-D7	2016-07-14	SHARPNOSE	69	75	75	89	No	adult	F
LL16JUL-071416-D7	2016-07-14	SHARPNOSE	70	76	76	89	No	adult	F
LL16JUL-071416-D7	2016-07-14	BLACKNOSE	82	90	90	110	No	adult	M
LL16JUL-071416-D8	2016-07-14	SHARPNOSE	68	74	74	92	No	adult	M
LL16JUL-071416-D8	2016-07-14	SHARPNOSE	70	77	77	92	No	adult	M
LL16JUL-071416-S7	2016-07-14	SHARPNOSE	69	75	75	91	No	adult	M
LL16JUL-071416-S7	2016-07-14	SHARPNOSE	65	72	72	86	No	adult	M
LL16JUL-072516-D1	2016-07-25	SHARPNOSE	72	78	78	91	No	adult	M
LL16JUL-072516-D1	2016-07-25	SHARPNOSE	71	77	77	90	No	adult	F
LL16JUL-072516-D1	2016-07-25	SHARPNOSE	68	74	74	89	No	adult	F
LL16JUL-072516-D1	2016-07-25	SHARPNOSE	70	77	77	89	No	adult	F
LL16JUL-072516-D1	2016-07-25	SHARPNOSE	67	73	73	88	No	adult	F
LL16JUL-072516-D1	2016-07-25	SHARPNOSE	69	75	75	88	No	adult	M
LL16JUL-072516-D1	2016-07-25	SHARPNOSE	69	75	75	88	No	adult	M
LL16JUL-072516-D1	2016-07-25	SHARPNOSE	69	75	75	87	No	adult	F
LL16JUL-072516-D1	2016-07-25	SHARPNOSE	68	74	74	87	No	adult	M
LL16JUL-072516-D1	2016-07-25	SHARPNOSE	69	75	75	85	No	adult	F
LL16JUL-072516-D1	2016-07-25	SHARPNOSE	66	71	71	85	No	adult	M
LL16JUL-072516-D1	2016-07-25	SHARPNOSE	65	71	71	82	No	adult	M
LL16JUL-072516-D1	2016-07-25	SHARPNOSE	64	72	72	82	No	adult	M
LL16JUL-072516-D1	2016-07-25	SHARPNOSE	64	69	69	81	No	adult	F
LL16JUL-072516-D1	2016-07-25	SHARPNOSE	62	67	67	78	No	adult	M
LL16JUL-072516-D2	2016-07-25	SHARPNOSE	70	77	77	93	No	adult	M
LL16JUL-072516-D2	2016-07-25	SHARPNOSE	69	75	75	92	No	adult	M
LL16JUL-072516-D2	2016-07-25	SHARPNOSE	67	72	72	90	No	adult	F
LL16JUL-072516-D2	2016-07-25	SHARPNOSE	68	74	74	90	No	adult	M
LL16JUL-072516-D2	2016-07-25	SHARPNOSE	67	73	73	88	No	adult	M
LL16JUL-072516-D2	2016-07-25	SHARPNOSE	68	74	74	88	No	adult	M
LL16JUL-072516-D2	2016-07-25	SHARPNOSE	67	75	75	88	No	adult	M
[truncated: 596 more rows]

## Sheet: Shark Telemetry Detections
SAMPLE	BLACKNOSE	BLACKTIP	BONNETHEAD	BULL	COMMON_THRESHER	FINETOOTH	GREAT_HAMMERHEAD	LEMON	NURSE	SAND_TIGER	SANDBAR	SCALLOPED_HAMMERHEAD	SHARPNOSE	SPINNER	TIGER	WHITE	SST	KD490	DEPTH	SLOPE	SHORE_DISTANCE	SEDIMENT_FINES	SEDIMENT_ORGANICS	LATITUDE	STATION	MONTH
BOEM1_1	22	23	5	3	0	27	0	10	0	0	0	1	1	0	0	2	20.3526	0.243884	12.3	1.8288	5.38	4.5273	1.24281	28.5534	BOEM1	1
BOEM10_1	11	19	8	5	0	6	0	2	0	0	2	1	1	0	0	3	22.0774	0.128149	25.3	1.2192	22.06	NA	NA	28.425	BOEM10	1
BOEM11_1	22	31	3	3	0	27	0	4	0	0	0	0	1	0	0	0	20.6597	0.198942	16.8	0.6096	14.69	NA	NA	28.31	BOEM11	1
BOEM2_1	26	30	5	4	0	26	0	11	0	0	1	2	0	0	2	5	20.7817	0.242049	14.6	1.524	8.52	7.13588	1.71929	28.5311	BOEM2	1
BOEM3_1	12	17	2	4	0	14	0	3	0	0	1	1	0	0	0	0	21.0277	0.214116	9.7	7.9248	11.29	0.0496676	0.662221	28.5104	BOEM3	1
BOEM4_1	14	15	1	1	0	19	0	9	0	0	0	0	0	0	0	1	20.5528	0.22236	12	2.7432	4.58	1.42429	1.30407	28.458	BOEM4	1
BOEM5_1	21	34	3	4	0	35	0	11	0	0	1	1	0	0	0	4	20.866	0.210091	16	3.9624	9.56	2.09828	1.50198	28.4371	BOEM5	1
BOEM6_1	19	14	0	1	0	21	0	8	0	0	0	0	0	0	1	0	20.1297	0.226086	13.1	0.9144	4.89	15.819	2.51577	28.3997	BOEM6	1
BOEM7_1	5	12	4	1	1	7	0	2	0	0	1	0	5	0	0	4	20.4038	0.235951	15.2	3.048	10.23	NA	NA	28.703	BOEM7	1
BOEM8_1	5	15	8	1	0	5	0	3	1	1	1	0	5	0	1	3	21.3868	0.177949	18.9	1.8288	17.89	NA	NA	28.682	BOEM8	1
BOEM9_1	23	24	9	3	0	16	0	6	0	0	0	2	0	0	0	4	21.6917	0.168242	24.1	1.8288	18.6	NA	NA	28.528	BOEM9	1
CC1_1	10	5	0	1	0	4	0	3	0	0	0	0	0	0	0	1	19.8016	0.246742	4.7	13.4112	0.2	0.642083	0.358992	28.4122	CC1	1
CC10_1	14	15	0	0	0	12	0	8	0	0	0	0	0	0	0	0	20.2117	0.240807	3	1.2192	1.32	0.199526	0.625177	28.44	CC10	1
CC11_1	9	6	0	1	0	25	0	10	0	0	0	0	0	0	0	0	20.1496	0.2514	4.4	3.9624	0.25	0.699619	0.430306	28.4795	CC11	1
CC12_1	10	12	0	0	0	24	0	22	0	0	0	0	0	0	0	0	20.1759	0.272719	3.7	4.572	0.26	0.71417	0.535779	28.5091	CC12	1
CC13_1	11	17	0	2	0	31	0	26	0	0	0	0	0	0	0	0	20.0241	0.247194	4.2	9.144	0.22	0.554771	0.267282	28.5391	CC13	1
CC14_1	11	31	1	2	0	30	0	28	0	0	0	0	0	0	0	2	20.1029	0.287782	5.5856	10.9728	0.24	0.464056	0.517779	28.5713	CC14	1
CC15_1	16	32	1	3	0	31	0	24	0	0	0	0	0	0	0	1	19.9484	0.24884	5.33495	8.5344	0.23	1.46135	0.610587	28.6007	CC15	1
CC16_1	7	15	0	1	0	27	0	19	0	0	0	0	0	0	0	0	19.9227	0.309375	3.73424	9.4488	0.24	0.161562	0.292835	28.6262	CC16	1
CC17_1	10	3	0	0	0	18	0	5	0	0	0	0	0	0	0	0	20.1879	0.2514	4.24092	2.7432	1.25	0.0555243	0.812249	28.4833	CC17	1
CC18_1	10	15	0	1	0	23	0	12	0	0	0	0	0	0	0	0	20.2209	0.250981	6.37646	3.3528	1.26	1.73239	0.696263	28.5131	CC18	1
CC19_1	13	24	1	1	0	31	0	21	0	0	0	0	0	0	0	1	20.0619	0.247194	8.45512	3.3528	1.22	0.285742	0.975259	28.541	CC19	1
CC20_1	9	22	0	0	0	21	0	20	0	1	0	0	0	0	0	1	20.1538	0.287782	7.51608	4.572	1.24	1.29803	1.72852	28.5736	CC20	1
CC21_1	14	21	0	1	0	23	0	12	0	0	0	0	1	0	0	1	19.9977	0.24884	7.91232	3.048	1.24	0.166528	1.11331	28.6066	CC21	1
CC22_1	16	28	1	2	0	27	0	12	0	0	1	0	0	0	0	1	19.9851	0.309375	9.05616	1.524	1.24	0.287857	1.48156	28.6315	CC22	1
CC3_1	13	0	0	0	0	3	0	5	0	0	0	0	0	0	0	0	19.9739	0.2448	4.7	7.0104	0.3	0.798116	0.617493	28.4352	CC3	1
CC5_1	14	8	0	0	0	9	0	2	0	0	0	0	0	0	0	0	20.1595	0.248562	1.4	2.7432	0.32	0.142435	1.05848	28.447	CC5	1
CC6_1	16	8	0	2	0	10	0	5	0	1	1	0	0	0	0	0	19.9047	0.242267	8.9	7.62	0.85	8.37838	1.47789	28.4119	CC6	1
CC8_1	22	10	0	1	0	6	0	4	0	1	1	0	0	0	0	0	19.9658	0.249836	7.5	1.524	1.18	12.6277	1.91436	28.4285	CC8	1
CON1_1	9	4	0	1	0	11	0	3	0	0	1	2	0	0	1	3	20.8914	0.226064	10.838	3.048	10.7	0.049908	0.948577	28.5578	CON1	1
CON10_1	8	16	2	4	0	12	0	2	0	0	0	1	0	0	0	1	20.7575	0.242353	9.47808	3.3528	9.48	0.0369242	0.907792	28.5614	CON10	1
CON11_1	5	2	0	2	0	5	0	1	0	0	0	2	0	0	0	2	20.8216	0.247571	9.77808	2.7432	9.79	0.0748461	0.899574	28.5651	CON11	1
CON2_1	17	19	0	2	0	11	0	3	0	0	1	2	2	0	0	4	20.8289	0.226098	11.038	3.3528	10.74	0.107294	0.71958	28.5527	CON2	1
CON3_1	5	3	0	2	0	9	0	5	0	0	1	2	0	0	0	2	20.8779	0.226064	11.1856	3.048	10.33	0.143796	0.962608	28.5477	CON3	1
CON4_1	16	22	4	5	0	12	0	6	0	0	1	2	0	0	0	3	20.7334	0.22423	11.038	3.3528	9.67	0.10627	0.697052	28.5454	CON4	1
CON5_1	2	1	0	0	0	0	0	1	0	0	0	1	0	0	0	0	20.7945	0.247571	6.50752	6.7056	9.24	0	0.776959	28.547	CON5	1
CON6_1	6	8	0	1	0	5	0	2	0	0	0	1	1	0	0	0	20.6516	0.242353	8.07704	4.2672	8.82	0.0200624	0.762417	28.5497	CON6	1
CON7_1	4	1	2	3	0	9	0	0	0	1	0	0	0	0	0	2	20.7255	0.247571	9.6476	3.048	8.62	0.174779	0.940356	28.554	CON7	1
CON8_1	4	3	2	3	0	11	0	1	0	0	0	0	1	0	0	2	20.6633	0.242353	10.8476	2.7432	8.65	0.140785	0.954522	28.5593	CON8	1
CON9_1	7	3	0	4	0	13	0	5	0	0	0	2	0	0	0	2	20.7385	0.247571	11.2781	4.2672	9.17	0.158235	0.903187	28.5637	CON9	1
CS1_1	19	9	4	0	0	22	0	8	0	0	0	0	0	0	1	1	20.3815	0.23689	6.9	10.668	7.38	0	1.01488	28.393	CS1	1
CS10_1	15	18	2	2	0	19	0	2	0	1	1	2	0	0	1	5	21.2237	0.193238	12.9428	7.62	13.74	0.0232901	0.635475	28.5444	CS10	1
CS2_1	7	5	0	0	0	6	0	4	0	0	0	0	0	0	0	0	20.5004	0.225772	4.56848	2.7432	6.62	0	0.573353	28.4172	CS2	1
CS3_1	17	17	3	2	0	21	0	1	0	0	0	1	0	0	0	1	20.8303	0.220834	8.8	10.668	11.68	0.0157023	0.932504	28.3979	CS3	1
CS4_1	22	18	2	2	0	31	0	17	0	0	0	0	0	0	0	2	20.3737	0.249731	11.4246	2.1336	3.88	2.09094	1.45767	28.5205	CS4	1
CS5_1	20	21	1	3	0	29	0	18	0	1	0	0	0	0	0	1	20.5711	0.2251	15.6342	1.8288	6.41	6.20651	1.91835	28.4984	CS5	1
CS6_1	28	50	4	7	0	33	0	16	0	1	0	3	0	0	0	3	20.9278	0.202283	15.6952	6.7056	9.07	0.476971	1.09893	28.4763	CS6	1
CS7_1	3	2	2	1	0	4	0	1	0	0	0	0	0	0	0	3	20.1251	0.24884	8.14656	3.9624	3.06	0.153353	1.52303	28.6094	CS7	1
CS8_1	6	2	0	0	0	9	0	1	0	0	0	1	0	0	0	1	20.5214	0.267921	8.06848	2.1336	6.46	0	0.872271	28.586	CS8	1
CS9_1	13	16	0	2	0	15	0	3	0	0	1	1	1	0	0	3	20.8421	0.226098	12.1209	3.048	10.49	0.0704547	0.808729	28.5638	CS9	1
DRE1_1	16	17	2	2	0	22	0	2	0	0	0	0	0	0	0	1	20.7273	0.224934	10.8038	2.1336	9.62	0	0.878725	28.4112	DRE1	1
DRE10_1	0	0	0	0	0	3	0	2	0	0	0	0	0	0	0	0	20.5926	0.228926	5.1904	4.2672	8.43	0.0382253	0.90474	28.4111	DRE10	1
DRE11_1	17	17	1	3	0	25	0	5	0	0	0	0	0	0	0	4	20.64	0.224934	7.27328	4.8768	8.83	0.0569265	0.704236	28.4088	DRE11	1
DRE12_1	12	2	1	4	0	24	0	3	0	0	0	0	0	0	0	2	20.6711	0.215506	8.85136	5.7912	8.85	0.0399278	0.886503	28.4125	DRE12	1
DRE2_1	12	5	0	3	0	27	0	5	0	0	0	0	0	0	0	3	20.7475	0.220834	9.8952	3.9624	10.2	0.046776	0.811617	28.4052	DRE2	1
DRE3_1	19	13	0	5	0	22	0	2	0	0	0	0	0	0	0	1	20.8027	0.224934	10.9952	6.096	10.68	0.107384	0.85926	28.4001	DRE3	1
DRE4_1	14	2	1	1	0	17	0	1	0	0	0	0	0	0	0	1	20.7462	0.220834	9.97808	7.0104	10.82	0.0223491	1.10748	28.3951	DRE4	1
DRE5_1	17	26	2	2	0	28	0	5	0	0	0	0	0	0	0	1	20.7161	0.224934	12.8781	4.8768	10.47	0.0958228	1.08808	28.3928	DRE5	1
DRE6_1	16	2	1	0	0	14	0	2	0	0	0	0	0	0	0	0	20.6657	0.220834	12.2781	4.2672	9.9	0.159961	0.692713	28.3945	DRE6	1
DRE7_1	19	26	2	3	0	33	0	4	0	0	0	2	0	0	0	3	20.6374	0.2236	11.6781	4.2672	9.32	0.24499	0.914504	28.3971	DRE7	1
DRE8_1	15	2	0	3	0	24	0	4	0	0	0	0	0	0	0	2	20.5886	0.228926	7.9476	5.4864	8.75	0.0700243	0.831722	28.4014	DRE8	1
DRE9_1	8	1	1	1	0	9	0	3	0	0	0	0	0	0	0	0	20.64	0.2236	6.1476	5.1816	8.32	0.0169863	0.949096	28.4066	DRE9	1
BOEM1_2	18	11	3	3	0	17	0	7	0	2	0	0	0	0	0	4	19.8352	0.242753	12.3	1.8288	5.38	4.5273	1.24281	28.5534	BOEM1	2
BOEM10_2	10	7	6	4	1	5	0	2	1	0	0	0	0	0	1	4	21.3761	0.123775	25.3	1.2192	22.06	NA	NA	28.425	BOEM10	2
BOEM11_2	27	31	5	3	0	29	0	2	0	0	0	1	0	0	1	2	20.1692	0.201446	16.8	0.6096	14.69	NA	NA	28.31	BOEM11	2
BOEM2_2	36	18	9	3	0	22	0	14	0	1	0	1	0	0	0	4	20.0638	0.234218	14.6	1.524	8.52	7.13588	1.71929	28.5311	BOEM2	2
BOEM3_2	12	12	7	1	0	16	0	1	0	1	0	1	0	0	0	3	20.3923	0.223037	9.7	7.9248	11.29	0.0496676	0.662221	28.5104	BOEM3	2
BOEM4_2	14	12	3	1	0	11	0	8	0	0	0	0	0	0	0	3	19.9131	0.232929	12	2.7432	4.58	1.42429	1.30407	28.458	BOEM4	2
BOEM5_2	26	24	3	2	0	23	0	11	0	0	0	2	0	0	0	1	20.2896	0.223851	16	3.9624	9.56	2.09828	1.50198	28.4371	BOEM5	2
BOEM6_2	22	14	2	2	0	19	0	2	0	1	0	0	0	0	0	1	19.5906	0.234743	13.1	0.9144	4.89	15.819	2.51577	28.3997	BOEM6	2
BOEM7_2	9	5	9	1	0	10	0	0	0	1	0	1	0	0	1	4	19.9453	0.22962	15.2	3.048	10.23	NA	NA	28.703	BOEM7	2
BOEM8_2	6	13	4	2	0	5	0	0	1	2	0	0	0	0	1	4	20.7786	0.177902	18.9	1.8288	17.89	NA	NA	28.682	BOEM8	2
BOEM9_2	27	26	8	2	0	9	0	3	0	0	0	1	0	0	0	5	21.072	0.156714	24.1	1.8288	18.6	NA	NA	28.528	BOEM9	2
CC1_2	10	4	2	1	0	7	0	2	0	1	0	0	0	0	0	1	19.4249	0.22235	4.7	13.4112	0.2	0.642083	0.358992	28.4122	CC1	2
CC10_2	16	14	3	0	0	15	0	14	0	0	0	0	0	0	0	1	19.6582	0.251498	3	1.2192	1.32	0.199526	0.625177	28.44	CC10	2
CC11_2	15	11	1	1	0	32	0	21	0	1	0	0	1	0	0	0	19.6929	0.25398	4.4	3.9624	0.25	0.699619	0.430306	28.4795	CC11	2
CC12_2	11	11	2	1	0	25	0	26	0	1	0	0	0	0	0	2	19.5854	0.239044	3.7	4.572	0.26	0.71417	0.535779	28.5091	CC12	2
CC13_2	21	11	4	1	0	27	0	27	0	1	0	0	0	0	0	2	19.5671	0.256792	4.2	9.144	0.22	0.554771	0.267282	28.5391	CC13	2
CC14_2	25	21	9	2	0	30	0	27	0	3	0	0	0	0	0	2	19.5213	0.255429	5.5856	10.9728	0.24	0.464056	0.517779	28.5713	CC14	2
CC15_2	25	23	10	2	0	27	0	21	0	4	0	0	0	0	0	2	19.5101	0.268044	5.33495	8.5344	0.23	1.46135	0.610587	28.6007	CC15	2
CC16_2	12	1	2	1	0	12	0	10	0	1	0	0	0	0	0	0	19.3688	0.254985	3.73424	9.4488	0.24	0.161562	0.292835	28.6262	CC16	2
CC17_2	15	8	2	0	0	19	0	4	0	0	0	0	0	0	0	0	19.7203	0.25398	4.24092	2.7432	1.25	0.0555243	0.812249	28.4833	CC17	2
CC18_2	20	9	3	0	0	21	0	18	0	2	0	0	0	0	0	3	19.617	0.236826	6.37646	3.3528	1.26	1.73239	0.696263	28.5131	CC18	2
CC19_2	21	13	3	0	0	21	0	13	0	1	0	0	0	0	0	3	19.5975	0.256792	8.45512	3.3528	1.22	0.285742	0.975259	28.541	CC19	2
CC20_2	21	12	5	0	0	18	0	13	0	2	0	0	0	0	0	1	19.5648	0.255429	7.51608	4.572	1.24	1.29803	1.72852	28.5736	CC20	2
CC21_2	16	9	4	1	0	17	0	2	0	2	0	0	0	0	0	0	19.553	0.268044	7.91232	3.048	1.24	0.166528	1.11331	28.6066	CC21	2
CC22_2	22	10	8	1	0	18	0	3	0	1	0	0	0	0	0	2	19.4243	0.254985	9.05616	1.524	1.24	0.287857	1.48156	28.6315	CC22	2
CC3_2	18	6	0	2	0	13	0	5	0	1	0	0	0	0	0	0	19.4539	0.2448	4.7	7.0104	0.3	0.798116	0.617493	28.4352	CC3	2
CC5_2	13	12	3	0	0	13	0	10	0	1	0	0	0	0	0	0	19.7147	0.270079	1.4	2.7432	0.32	0.142435	1.05848	28.447	CC5	2
CC6_2	19	9	8	1	0	9	0	2	0	1	0	0	0	0	0	1	19.3955	0.234423	8.9	7.62	0.85	8.37838	1.47789	28.4119	CC6	2
CC8_2	22	10	6	1	0	15	0	1	0	1	0	0	0	0	0	0	19.5541	0.226043	7.5	1.524	1.18	12.6277	1.91436	28.4285	CC8	2
CON1_2	18	4	3	1	0	7	0	3	0	0	0	0	0	0	0	2	20.1709	0.219862	10.838	3.048	10.7	0.049908	0.948577	28.5578	CON1	2
CON10_2	9	9	3	0	0	7	0	2	0	0	0	0	0	0	0	1	20.172	0.230313	9.47808	3.3528	9.48	0.0369242	0.907792	28.5614	CON10	2
CON11_2	11	6	1	0	0	10	0	1	0	1	0	0	0	0	0	2	20.1154	0.228946	9.77808	2.7432	9.79	0.0748461	0.899574	28.5651	CON11	2
CON2_2	18	10	5	0	0	11	0	3	0	0	0	0	0	0	0	1	20.227	0.215292	11.038	3.3528	10.74	0.107294	0.71958	28.5527	CON2	2
CON3_2	17	7	2	0	0	12	0	6	0	0	0	0	0	0	0	1	20.1526	0.219862	11.1856	3.048	10.33	0.143796	0.962608	28.5477	CON3	2
CON4_2	19	11	6	0	0	16	0	6	0	0	0	0	0	0	0	3	20.1392	0.213118	11.038	3.3528	9.67	0.10627	0.697052	28.5454	CON4	2
CON5_2	3	0	0	0	0	2	0	0	0	0	0	0	0	0	0	0	20.0795	0.228946	6.50752	6.7056	9.24	0	0.776959	28.547	CON5	2
CON6_2	4	4	4	0	0	1	0	1	0	0	0	0	0	0	0	0	20.0716	0.230313	8.07704	4.2672	8.82	0.0200624	0.762417	28.5497	CON6	2
CON7_2	13	0	0	0	0	3	0	2	0	1	0	0	0	0	0	2	20.0263	0.228946	9.6476	3.048	8.62	0.174779	0.940356	28.554	CON7	2
CON8_2	11	2	1	0	0	6	0	1	0	0	0	0	1	0	0	2	20.0863	0.230313	10.8476	2.7432	8.65	0.140785	0.954522	28.5593	CON8	2
CON9_2	16	6	1	0	0	9	0	1	0	1	0	0	0	0	0	3	20.044	0.228946	11.2781	4.2672	9.17	0.158235	0.903187	28.5637	CON9	2
CS1_2	18	15	6	3	0	10	0	4	0	0	0	0	0	0	0	1	19.901	0.240187	6.9	10.668	7.38	0	1.01488	28.393	CS1	2
CS10_2	16	13	8	4	0	11	0	1	0	1	0	1	0	0	0	4	20.4887	0.198822	12.9428	7.62	13.74	0.0232901	0.635475	28.5444	CS10	2
CS2_2	12	1	0	0	0	2	0	1	0	0	0	0	0	0	0	2	19.8907	0.235543	4.56848	2.7432	6.62	0	0.573353	28.4172	CS2	2
CS3_2	13	17	2	2	0	14	0	5	0	1	0	0	0	0	0	4	20.2864	0.226437	8.8	10.668	11.68	0.0157023	0.932504	28.3979	CS3	2
CS4_2	19	14	3	1	0	15	0	15	0	0	0	1	0	0	0	1	19.7343	0.234792	11.4246	2.1336	3.88	2.09094	1.45767	28.5205	CS4	2
CS5_2	23	20	4	1	0	11	0	18	0	0	0	1	0	0	0	3	20.0116	0.240383	15.6342	1.8288	6.41	6.20651	1.91835	28.4984	CS5	2
CS6_2	30	38	10	2	0	32	0	16	0	1	0	1	0	0	0	2	20.2041	0.217121	15.6952	6.7056	9.07	0.476971	1.09893	28.4763	CS6	2
CS7_2	6	2	2	0	1	2	0	0	0	0	0	0	0	0	0	3	19.6639	0.268044	8.14656	3.9624	3.06	0.153353	1.52303	28.6094	CS7	2
CS8_2	4	3	2	0	0	2	0	0	0	0	0	0	0	0	0	0	19.8776	0.237202	8.06848	2.1336	6.46	0	0.872271	28.586	CS8	2
CS9_2	16	11	4	0	0	6	0	2	0	1	0	0	0	0	0	3	20.2458	0.215292	12.1209	3.048	10.49	0.0704547	0.808729	28.5638	CS9	2
DRE1_2	15	19	2	1	0	11	0	5	0	0	0	0	0	0	1	4	20.0793	0.220359	10.8038	2.1336	9.62	0	0.878725	28.4112	DRE1	2
DRE10_2	0	0	0	0	0	1	0	0	0	0	0	0	0	0	0	0	20.0693	0.227644	5.1904	4.2672	8.43	0.0382253	0.90474	28.4111	DRE10	2
DRE11_2	14	6	2	0	0	9	0	3	0	0	0	0	0	0	0	3	20.0125	0.220359	7.27328	4.8768	8.83	0.0569265	0.704236	28.4088	DRE11	2
DRE12_2	13	9	0	1	0	6	0	5	0	0	0	0	0	0	1	3	20.1363	0.225144	8.85136	5.7912	8.85	0.0399278	0.886503	28.4125	DRE12	2
DRE2_2	12	13	0	2	0	15	0	5	0	0	0	0	0	0	0	3	20.2094	0.226437	9.8952	3.9624	10.2	0.046776	0.811617	28.4052	DRE2	2
DRE3_2	10	21	4	1	0	17	0	5	0	0	0	0	0	0	0	1	20.1523	0.220359	10.9952	6.096	10.68	0.107384	0.85926	28.4001	DRE3	2
DRE4_2	7	11	0	0	0	6	0	2	0	0	0	0	0	0	0	2	20.2139	0.226437	9.97808	7.0104	10.82	0.0223491	1.10748	28.3951	DRE4	2
DRE5_2	17	24	4	1	0	16	0	4	0	0	0	0	0	0	1	5	20.0833	0.220359	12.8781	4.8768	10.47	0.0958228	1.08808	28.3928	DRE5	2
DRE6_2	15	13	0	0	0	12	0	1	0	0	0	0	0	0	1	1	20.1446	0.226437	12.2781	4.2672	9.9	0.159961	0.692713	28.3945	DRE6	2
DRE7_2	16	18	5	0	0	20	0	2	0	0	0	0	0	0	1	2	20.0157	0.221729	11.6781	4.2672	9.32	0.24499	0.914504	28.3971	DRE7	2
DRE8_2	12	3	0	0	0	7	0	3	0	0	0	0	0	0	0	1	20.0725	0.227644	7.9476	5.4864	8.75	0.0700243	0.831722	28.4014	DRE8	2
DRE9_2	5	0	0	0	0	3	0	1	0	0	0	0	0	0	0	1	20.0125	0.221729	6.1476	5.1816	8.32	0.0169863	0.949096	28.4066	DRE9	2
BOEM1_3	24	20	4	2	0	22	0	1	0	1	0	2	0	0	0	2	20.6712	0.268087	12.3	1.8288	5.38	4.5273	1.24281	28.5534	BOEM1	3
BOEM10_3	7	7	0	1	0	6	1	1	2	0	0	1	2	0	0	2	21.7788	0.14363	25.3	1.2192	22.06	NA	NA	28.425	BOEM10	3
BOEM11_3	11	18	1	2	0	11	0	2	0	0	0	2	1	0	0	0	21.0835	0.205682	16.8	0.6096	14.69	NA	NA	28.31	BOEM11	3
BOEM2_3	28	20	4	2	0	23	0	2	0	2	0	1	1	1	1	1	20.8667	0.294221	14.6	1.524	8.52	7.13588	1.71929	28.5311	BOEM2	3
BOEM3_3	16	15	0	1	0	14	0	2	0	0	0	1	0	0	0	1	21.0434	0.239205	9.7	7.9248	11.29	0.0496676	0.662221	28.5104	BOEM3	3
BOEM4_3	12	16	2	1	0	14	0	4	0	1	0	0	0	0	0	0	20.8962	0.267367	12	2.7432	4.58	1.42429	1.30407	28.458	BOEM4	3
BOEM5_3	19	18	2	1	0	21	0	9	0	0	0	2	1	0	1	2	21.0455	0.220403	16	3.9624	9.56	2.09828	1.50198	28.4371	BOEM5	3
BOEM6_3	23	18	2	1	0	28	0	4	0	0	0	1	0	0	0	0	20.8364	0.236186	13.1	0.9144	4.89	15.819	2.51577	28.3997	BOEM6	3
BOEM7_3	5	6	2	1	0	4	0	0	0	2	0	0	1	0	0	0	20.6039	0.276897	15.2	3.048	10.23	NA	NA	28.703	BOEM7	3
BOEM8_3	5	3	0	0	1	2	0	0	0	0	0	0	0	0	2	0	21.2291	0.277542	18.9	1.8288	17.89	NA	NA	28.682	BOEM8	3
BOEM9_3	18	24	0	1	0	5	1	1	0	0	0	1	0	0	0	1	21.4709	0.177531	24.1	1.8288	18.6	NA	NA	28.528	BOEM9	3
CC1_3	9	7	2	1	0	16	0	2	0	0	0	0	0	0	0	0	20.7301	0.292873	4.7	13.4112	0.2	0.642083	0.358992	28.4122	CC1	3
CC10_3	19	24	5	2	0	37	0	16	0	0	0	0	0	0	0	0	20.7954	0.249028	3	1.2192	1.32	0.199526	0.625177	28.44	CC10	3
CC11_3	21	20	2	0	0	45	0	17	0	0	0	0	1	0	0	0	20.7254	0.326686	4.4	3.9624	0.25	0.699619	0.430306	28.4795	CC11	3
CC12_3	23	16	2	1	0	43	0	26	0	1	0	0	0	0	0	0	20.6629	0.432633	3.7	4.572	0.26	0.71417	0.535779	28.5091	CC12	3
CC13_3	32	23	2	3	0	41	0	25	0	0	0	1	0	0	1	1	20.5593	0.254645	4.2	9.144	0.22	0.554771	0.267282	28.5391	CC13	3
CC14_3	40	33	5	3	0	41	0	26	0	1	0	0	0	0	1	1	20.5112	0.405857	5.5856	10.9728	0.24	0.464056	0.517779	28.5713	CC14	3
CC15_3	39	27	4	2	0	40	0	20	0	1	0	0	0	0	0	1	20.4371	0.25926	5.33495	8.5344	0.23	1.46135	0.610587	28.6007	CC15	3
CC16_3	22	13	1	1	0	34	0	8	0	1	0	0	0	0	0	0	20.3657	0.31268	3.73424	9.4488	0.24	0.161562	0.292835	28.6262	CC16	3
CC17_3	12	5	0	0	0	27	0	4	0	0	0	0	0	0	0	0	20.7282	0.326686	4.24092	2.7432	1.25	0.0555243	0.812249	28.4833	CC17	3
CC18_3	28	20	0	1	0	35	0	14	0	2	0	0	0	0	1	2	20.6582	0.321842	6.37646	3.3528	1.26	1.73239	0.696263	28.5131	CC18	3
CC19_3	35	27	3	1	0	31	0	12	0	1	0	1	0	0	1	1	20.5645	0.254645	8.45512	3.3528	1.22	0.285742	0.975259	28.541	CC19	3
CC20_3	33	24	4	2	0	24	0	11	0	0	0	0	0	0	0	1	20.5346	0.405857	7.51608	4.572	1.24	1.29803	1.72852	28.5736	CC20	3
CC21_3	30	23	3	1	0	21	0	3	0	0	0	0	0	0	0	1	20.4613	0.25926	7.91232	3.048	1.24	0.166528	1.11331	28.6066	CC21	3
CC22_3	31	21	4	1	0	20	0	2	0	1	0	0	0	0	0	0	20.3834	0.31268	9.05616	1.524	1.24	0.287857	1.48156	28.6315	CC22	3
CC3_3	19	0	2	0	0	36	0	4	0	0	0	1	0	0	0	0	20.7346	0.23708	4.7	7.0104	0.3	0.798116	0.617493	28.4352	CC3	3
CC5_3	15	17	5	1	0	36	0	5	0	0	0	0	0	0	0	0	20.7988	0.257876	1.4	2.7432	0.32	0.142435	1.05848	28.447	CC5	3
CC6_3	17	13	6	2	0	24	0	1	0	0	0	0	0	0	0	0	20.7427	0.223469	8.9	7.62	0.85	8.37838	1.47789	28.4119	CC6	3
CC8_3	19	9	7	1	0	31	0	7	0	0	0	1	0	0	0	0	20.7693	0.292873	7.5	1.524	1.18	12.6277	1.91436	28.4285	CC8	3
CON1_3	5	0	0	1	0	1	0	0	0	0	0	0	0	0	0	1	20.9093	0.328337	10.838	3.048	10.7	0.049908	0.948577	28.5578	CON1	3
CON10_3	11	5	2	1	0	6	0	1	0	0	0	0	0	0	0	1	20.8685	0.265587	9.47808	3.3528	9.48	0.0369242	0.907792	28.5614	CON10	3
CON11_3	4	0	0	0	0	0	0	0	0	0	0	0	0	0	0	1	20.8661	0.337189	9.77808	2.7432	9.79	0.0748461	0.899574	28.5651	CON11	3
CON2_3	11	11	2	2	0	5	0	1	0	1	0	0	0	0	0	1	20.9117	0.238258	11.038	3.3528	10.74	0.107294	0.71958	28.5527	CON2	3
CON3_3	9	0	0	0	0	2	0	1	0	0	0	0	0	0	0	1	20.9069	0.328337	11.1856	3.048	10.33	0.143796	0.962608	28.5477	CON3	3
CON4_3	17	9	2	3	0	5	0	2	1	1	0	0	0	0	0	1	20.8646	0.237607	11.038	3.3528	9.67	0.10627	0.697052	28.5454	CON4	3
CON5_3	4	0	0	0	0	1	0	0	0	0	0	0	0	0	0	0	20.8635	0.337189	6.50752	6.7056	9.24	0	0.776959	28.547	CON5	3
CON6_3	6	3	2	1	0	5	0	1	0	0	0	0	0	0	0	0	20.8238	0.265587	8.07704	4.2672	8.82	0.0200624	0.762417	28.5497	CON6	3
CON7_3	6	0	0	0	0	3	0	0	0	0	0	0	0	0	0	1	20.8202	0.337189	9.6476	3.048	8.62	0.174779	0.940356	28.554	CON7	3
CON8_3	7	0	0	0	0	2	0	0	0	0	0	0	0	0	0	0	20.8225	0.265587	10.8476	2.7432	8.65	0.140785	0.954522	28.5593	CON8	3
CON9_3	9	0	0	1	0	5	0	0	0	0	0	0	0	0	0	1	20.8205	0.337189	11.2781	4.2672	9.17	0.158235	0.903187	28.5637	CON9	3
CS1_3	13	14	2	0	0	19	0	3	0	0	0	1	0	0	0	0	20.9113	0.249992	6.9	10.668	7.38	0	1.01488	28.393	CS1	3
CS10_3	10	8	1	2	0	7	0	0	0	1	0	1	0	1	1	1	21.1169	0.272286	12.9428	7.62	13.74	0.0232901	0.635475	28.5444	CS10	3
CS2_3	5	0	0	0	0	5	0	1	0	0	0	0	0	0	0	0	20.9091	0.265131	4.56848	2.7432	6.62	0	0.573353	28.4172	CS2	3
CS3_3	7	1	0	0	0	13	0	0	0	0	0	1	0	0	1	0	21.0695	0.235535	8.8	10.668	11.68	0.0157023	0.932504	28.3979	CS3	3
CS4_3	30	15	5	2	0	17	0	10	0	2	0	1	1	0	0	1	20.6967	0.317652	11.4246	2.1336	3.88	2.09094	1.45767	28.5205	CS4	3
CS5_3	24	17	2	3	0	21	0	13	0	1	0	2	0	0	0	1	20.8499	0.279519	15.6342	1.8288	6.41	6.20651	1.91835	28.4984	CS5	3
CS6_3	25	23	2	1	0	26	0	8	0	2	0	4	1	0	1	2	21.0135	0.25414	15.6952	6.7056	9.07	0.476971	1.09893	28.4763	CS6	3
CS7_3	11	8	2	2	0	5	0	0	0	0	0	0	0	0	0	2	20.5197	0.25926	8.14656	3.9624	3.06	0.153353	1.52303	28.6094	CS7	3
CS8_3	7	1	0	1	0	3	0	0	1	0	0	0	0	0	0	1	20.6993	0.381726	8.06848	2.1336	6.46	0	0.872271	28.586	CS8	3
CS9_3	9	7	2	1	0	3	0	0	0	1	0	0	0	0	0	0	20.9168	0.238258	12.1209	3.048	10.49	0.0704547	0.808729	28.5638	CS9	3
DRE1_3	9	12	3	0	0	11	0	3	0	0	0	2	0	0	0	1	20.9905	0.226337	10.8038	2.1336	9.62	0	0.878725	28.4112	DRE1	3
DRE10_3	0	0	0	0	0	6	0	0	0	0	0	0	0	0	0	0	20.9524	0.238133	5.1904	4.2672	8.43	0.0382253	0.90474	28.4111	DRE10	3
DRE11_3	14	13	2	1	0	15	0	2	0	0	0	1	0	0	0	1	20.967	0.226337	7.27328	4.8768	8.83	0.0569265	0.704236	28.4088	DRE11	3
DRE12_3	6	0	0	1	0	9	0	1	0	0	0	2	0	0	0	1	20.9821	0.223123	8.85136	5.7912	8.85	0.0399278	0.886503	28.4125	DRE12	3
DRE2_3	11	1	0	0	0	7	0	3	0	0	0	2	0	0	0	0	21.0233	0.235535	9.8952	3.9624	10.2	0.046776	0.811617	28.4052	DRE2	3
DRE3_3	7	6	1	0	0	10	0	1	0	0	0	0	0	0	0	0	21.0301	0.226337	10.9952	6.096	10.68	0.107384	0.85926	28.4001	DRE3	3
DRE4_3	5	1	0	0	0	3	0	0	0	0	0	0	0	0	0	0	21.0335	0.235535	9.97808	7.0104	10.82	0.0223491	1.10748	28.3951	DRE4	3
DRE5_3	9	12	2	0	0	15	0	4	0	1	0	2	0	0	0	1	21.0061	0.226337	12.8781	4.8768	10.47	0.0958228	1.08808	28.3928	DRE5	3
DRE6_3	9	1	0	0	0	12	0	2	0	0	0	1	0	0	0	0	21.0013	0.235535	12.2781	4.2672	9.9	0.159961	0.692713	28.3945	DRE6	3
DRE7_3	19	15	2	1	0	23	0	4	0	0	0	2	0	0	0	1	20.9772	0.228469	11.6781	4.2672	9.32	0.24499	0.914504	28.3971	DRE7	3
DRE8_3	8	1	0	0	0	10	0	3	0	0	0	0	0	0	0	1	20.9618	0.238133	7.9476	5.4864	8.75	0.0700243	0.831722	28.4014	DRE8	3
DRE9_3	5	1	0	0	0	4	0	0	0	0	0	0	0	0	0	0	20.967	0.228469	6.1476	5.1816	8.32	0.0169863	0.949096	28.4066	DRE9	3
BOEM1_4	13	32	3	4	0	15	0	4	0	0	0	3	1	0	1	0	23.1305	0.204775	12.3	1.8288	5.38	4.5273	1.24281	28.5534	BOEM1	4
BOEM10_4	3	5	0	1	0	0	1	3	0	0	0	0	1	0	1	3	23.5512	0.105268	25.3	1.2192	22.06	NA	NA	28.425	BOEM10	4
BOEM11_4	6	15	0	1	0	1	0	1	0	0	0	1	0	0	0	0	23.4091	0.132912	16.8	0.6096	14.69	NA	NA	28.31	BOEM11	4
BOEM2_4	12	31	1	1	0	10	0	2	0	0	0	3	2	0	0	1	23.1814	0.177822	14.6	1.524	8.52	7.13588	1.71929	28.5311	BOEM2	4
BOEM3_4	8	9	0	0	0	1	0	1	0	0	0	2	1	0	1	0	23.2122	0.167427	9.7	7.9248	11.29	0.0496676	0.662221	28.5104	BOEM3	4
BOEM4_4	6	14	0	1	0	2	0	4	0	0	0	1	1	0	0	0	23.3161	0.187565	12	2.7432	4.58	1.42429	1.30407	28.458	BOEM4	4
BOEM5_4	10	30	0	3	0	6	0	4	0	0	0	2	1	0	1	0	23.3195	0.158665	16	3.9624	9.56	2.09828	1.50198	28.4371	BOEM5	4
BOEM6_4	10	13	0	1	0	3	0	1	0	0	0	2	0	0	1	0	23.3425	0.188628	13.1	0.9144	4.89	15.819	2.51577	28.3997	BOEM6	4
BOEM7_4	10	3	0	2	0	1	0	1	0	0	0	0	1	0	0	2	22.9045	0.14952	15.2	3.048	10.23	NA	NA	28.703	BOEM7	4
BOEM8_4	3	3	0	2	0	0	0	0	0	0	0	0	0	0	0	0	23.0932	0.138607	18.9	1.8288	17.89	NA	NA	28.682	BOEM8	4
BOEM9_4	0	8	0	1	0	1	0	4	1	0	0	0	0	0	2	0	23.3427	0.0997042	24.1	1.8288	18.6	NA	NA	28.528	BOEM9	4
CC1_4	8	5	1	0	0	10	0	4	0	0	0	1	0	0	0	0	23.3308	0.190739	4.7	13.4112	0.2	0.642083	0.358992	28.4122	CC1	4
CC10_4	8	6	0	1	0	8	0	14	0	0	0	0	0	0	0	0	23.3217	0.205465	3	1.2192	1.32	0.199526	0.625177	28.44	CC10	4
CC11_4	10	7	0	1	0	27	0	24	0	0	0	0	0	0	0	0	23.2969	0.179733	4.4	3.9624	0.25	0.699619	0.430306	28.4795	CC11	4
CC12_4	12	11	0	2	0	31	0	31	0	0	0	0	1	0	0	0	23.2171	0.18868	3.7	4.572	0.26	0.71417	0.535779	28.5091	CC12	4
CC13_4	19	19	0	1	0	31	0	26	0	0	0	0	1	0	0	0	23.1346	0.24775	4.2	9.144	0.22	0.554771	0.267282	28.5391	CC13	4
CC14_4	26	35	1	3	0	43	0	33	0	0	0	0	1	0	0	0	23.0729	0.202971	5.5856	10.9728	0.24	0.464056	0.517779	28.5713	CC14	4
CC15_4	25	33	1	2	0	41	0	34	0	0	0	1	1	0	0	0	22.9961	0.211792	5.33495	8.5344	0.23	1.46135	0.610587	28.6007	CC15	4
CC16_4	8	7	0	1	0	29	0	20	0	0	0	0	0	0	0	0	22.9849	0.23085	3.73424	9.4488	0.24	0.161562	0.292835	28.6262	CC16	4
CC17_4	7	3	0	1	0	9	0	12	0	0	0	0	0	0	0	0	23.2924	0.179733	4.24092	2.7432	1.25	0.0555243	0.812249	28.4833	CC17	4
CC18_4	18	17	0	2	0	24	0	17	0	0	0	1	1	0	0	0	23.1997	0.17185	6.37646	3.3528	1.26	1.73239	0.696263	28.5131	CC18	4
CC19_4	22	21	0	1	0	17	0	14	0	0	0	1	1	0	0	0	23.1278	0.24775	8.45512	3.3528	1.22	0.285742	0.975259	28.541	CC19	4
CC20_4	16	25	1	1	0	21	0	11	0	0	0	1	1	0	0	0	23.0807	0.202971	7.51608	4.572	1.24	1.29803	1.72852	28.5736	CC20	4
CC21_4	16	26	0	3	0	12	0	13	0	0	0	1	1	0	0	0	23.0028	0.211792	7.91232	3.048	1.24	0.166528	1.11331	28.6066	CC21	4
CC22_4	21	23	1	2	0	11	0	11	0	0	0	0	1	0	0	0	22.9818	0.23085	9.05616	1.524	1.24	0.287857	1.48156	28.6315	CC22	4
CC3_4	8	1	1	0	0	10	0	23	0	0	0	1	0	0	0	0	23.305	0.1876	4.7	7.0104	0.3	0.798116	0.617493	28.4352	CC3	4
CC5_4	10	5	0	1	0	7	0	8	0	0	0	0	0	0	0	0	23.3542	0.194454	1.4	2.7432	0.32	0.142435	1.05848	28.447	CC5	4
CC6_4	12	15	1	0	0	7	0	6	0	0	0	1	0	0	0	0	23.3151	0.187589	8.9	7.62	0.85	8.37838	1.47789	28.4119	CC6	4
CC8_4	15	13	1	0	0	8	0	14	0	0	0	1	0	0	0	0	23.3484	0.189867	7.5	1.524	1.18	12.6277	1.91436	28.4285	CC8	4
CON1_4	0	6	0	3	0	1	0	0	0	0	0	3	0	0	0	1	23.1526	0.176194	10.838	3.048	10.7	0.049908	0.948577	28.5578	CON1	4
CON10_4	6	13	0	1	0	1	0	0	0	0	0	1	1	0	0	0	23.1268	0.182083	9.47808	3.3528	9.48	0.0369242	0.907792	28.5614	CON10	4
CON11_4	0	1	0	2	0	0	0	0	0	0	0	0	0	0	0	0	23.1347	0.190819	9.77808	2.7432	9.79	0.0748461	0.899574	28.5651	CON11	4
CON2_4	3	11	1	3	0	1	0	1	0	0	0	2	1	0	0	1	23.1448	0.159327	11.038	3.3528	10.74	0.107294	0.71958	28.5527	CON2	4
CON3_4	0	5	0	2	0	0	0	1	0	0	0	1	0	0	0	1	23.1672	0.176194	11.1856	3.048	10.33	0.143796	0.962608	28.5477	CON3	4
CON4_4	4	16	1	2	0	1	0	2	0	0	0	3	0	0	0	1	23.1593	0.159074	11.038	3.3528	9.67	0.10627	0.697052	28.5454	CON4	4
CON5_4	0	2	0	0	0	0	0	0	0	0	0	1	0	0	0	0	23.1634	0.190819	6.50752	6.7056	9.24	0	0.776959	28.547	CON5	4
CON6_4	4	6	0	1	0	0	0	0	0	0	0	1	1	0	0	0	23.1583	0.182083	8.07704	4.2672	8.82	0.0200624	0.762417	28.5497	CON6	4
CON7_4	0	4	0	0	0	0	0	0	0	0	0	1	0	0	0	0	23.1437	0.190819	9.6476	3.048	8.62	0.174779	0.940356	28.554	CON7	4
CON8_4	0	4	0	1	0	0	0	0	0	0	0	0	0	0	0	0	23.1398	0.182083	10.8476	2.7432	8.65	0.140785	0.954522	28.5593	CON8	4
CON9_4	0	3	0	2	0	1	0	0	0	0	0	0	0	0	0	0	23.1306	0.190819	11.2781	4.2672	9.17	0.158235	0.903187	28.5637	CON9	4
CS1_4	6	16	0	1	0	1	0	8	0	0	0	4	0	0	1	0	23.3701	0.18455	6.9	10.668	7.38	0	1.01488	28.393	CS1	4
CS10_4	8	13	0	0	0	0	1	2	0	0	0	1	1	0	1	0	23.201	0.156305	12.9428	7.62	13.74	0.0232901	0.635475	28.5444	CS10	4
CS2_4	2	2	0	0	0	1	0	2	0	0	0	0	0	0	0	0	23.3334	0.189118	4.56848	2.7432	6.62	0	0.573353	28.4172	CS2	4
CS3_4	5	10	0	1	0	0	0	1	0	0	0	3	1	0	0	0	23.3528	0.178958	8.8	10.668	11.68	0.0157023	0.932504	28.3979	CS3	4
CS4_4	10	18	1	3	0	9	0	10	0	0	0	1	1	0	1	0	23.1894	0.17165	11.4246	2.1336	3.88	2.09094	1.45767	28.5205	CS4	4
CS5_4	7	28	1	4	0	9	0	6	0	0	0	3	2	0	0	1	23.2712	0.178657	15.6342	1.8288	6.41	6.20651	1.91835	28.4984	CS5	4
CS6_4	14	30	1	1	0	8	0	2	0	0	0	2	1	0	0	0	23.2706	0.166254	15.6952	6.7056	9.07	0.476971	1.09893	28.4763	CS6	4
CS7_4	3	3	0	3	0	0	0	0	0	0	0	1	1	0	0	0	23.0158	0.211792	8.14656	3.9624	3.06	0.153353	1.52303	28.6094	CS7	4
CS8_4	3	0	0	1	0	0	0	0	0	0	0	0	0	0	0	0	23.0978	0.173223	8.06848	2.1336	6.46	0	0.872271	28.586	CS8	4
CS9_4	2	12	0	5	0	1	0	1	0	0	0	3	1	0	0	1	23.1302	0.159327	12.1209	3.048	10.49	0.0704547	0.808729	28.5638	CS9	4
DRE1_4	3	19	0	1	0	2	0	3	0	0	0	3	1	0	0	0	23.3291	0.178008	10.8038	2.1336	9.62	0	0.878725	28.4112	DRE1	4
DRE10_4	0	1	0	0	0	0	0	0	0	0	0	1	0	0	0	0	23.3389	0.1826	5.1904	4.2672	8.43	0.0382253	0.90474	28.4111	DRE10	4
DRE11_4	4	23	1	2	0	2	0	2	0	0	0	4	0	0	0	0	23.3362	0.178008	7.27328	4.8768	8.83	0.0569265	0.704236	28.4088	DRE11	4
DRE12_4	1	15	0	2	0	0	0	2	0	0	0	5	0	0	0	0	23.3351	0.162385	8.85136	5.7912	8.85	0.0399278	0.886503	28.4125	DRE12	4
DRE2_4	4	15	0	3	0	1	0	2	0	0	0	2	0	0	0	0	23.342	0.178958	9.8952	3.9624	10.2	0.046776	0.811617	28.4052	DRE2	4
DRE3_4	5	17	1	3	0	2	0	2	0	0	0	2	0	0	0	1	23.3364	0.178008	10.9952	6.096	10.68	0.107384	0.85926	28.4001	DRE3	4
DRE4_4	1	11	0	2	0	1	0	2	0	0	0	2	0	0	0	1	23.3495	0.178958	9.97808	7.0104	10.82	0.0223491	1.10748	28.3951	DRE4	4
DRE5_4	6	19	1	2	0	3	0	3	0	0	0	4	0	0	0	1	23.3412	0.178008	12.8781	4.8768	10.47	0.0958228	1.08808	28.3928	DRE5	4
DRE6_4	5	15	0	0	0	1	0	3	0	0	0	3	0	0	0	0	23.3491	0.178958	12.2781	4.2672	9.9	0.159961	0.692713	28.3945	DRE6	4
DRE7_4	8	27	1	2	0	3	0	6	0	0	0	3	0	0	0	0	23.3416	0.181432	11.6781	4.2672	9.32	0.24499	0.914504	28.3971	DRE7	4
DRE8_4	3	13	0	3	0	1	0	4	0	0	0	5	0	0	0	0	23.346	0.1826	7.9476	5.4864	8.75	0.0700243	0.831722	28.4014	DRE8	4
DRE9_4	1	5	0	2	0	0	0	1	0	0	0	0	0	0	0	0	23.3362	0.181432	6.1476	5.1816	8.32	0.0169863	0.949096	28.4066	DRE9	4
BOEM1_5	3	3	0	3	0	0	0	3	0	0	0	2	1	0	1	0	25.1028	0.157543	12.3	1.8288	5.38	4.5273	1.24281	28.5534	BOEM1	5
BOEM10_5	0	2	0	1	0	0	0	0	1	0	0	0	1	0	1	0	25.2566	0.0735564	25.3	1.2192	22.06	NA	NA	28.425	BOEM10	5
BOEM11_5	0	2	0	0	0	0	0	0	0	0	0	0	0	0	0	0	25.159	0.0868989	16.8	0.6096	14.69	NA	NA	28.31	BOEM11	5
BOEM2_5	2	2	0	3	0	0	0	2	1	0	0	0	1	0	2	1	25.0793	0.141211	14.6	1.524	8.52	7.13588	1.71929	28.5311	BOEM2	5
BOEM3_5	2	2	0	1	0	0	0	1	0	0	0	0	0	0	0	0	25.0927	0.106119	9.7	7.9248	11.29	0.0496676	0.662221	28.5104	BOEM3	5
BOEM4_5	3	2	0	4	0	0	1	3	0	0	0	1	1	0	1	0	25.2246	0.16329	12	2.7432	4.58	1.42429	1.30407	28.458	BOEM4	5
BOEM5_5	5	2	0	7	0	0	0	1	0	0	0	1	0	0	0	1	25.1663	0.122067	16	3.9624	9.56	2.09828	1.50198	28.4371	BOEM5	5
BOEM6_5	8	2	0	2	0	0	0	3	0	0	0	1	0	0	0	0	25.2444	0.171139	13.1	0.9144	4.89	15.819	2.51577	28.3997	BOEM6	5
BOEM7_5	1	1	0	2	0	0	0	1	0	0	0	0	1	0	0	0	24.9823	0.102297	15.2	3.048	10.23	NA	NA	28.703	BOEM7	5
BOEM8_5	0	0	0	1	0	0	0	0	0	0	0	0	0	0	1	0	24.9602	0.102631	18.9	1.8288	17.89	NA	NA	28.682	BOEM8	5
BOEM9_5	0	1	0	0	0	0	0	0	0	0	0	0	1	0	0	0	25.1628	0.0775206	24.1	1.8288	18.6	NA	NA	28.528	BOEM9	5
CC1_5	6	1	0	1	0	1	0	3	1	0	0	3	0	0	0	0	25.2847	#DIV/0!	4.7	13.4112	0.2	0.642083	0.358992	28.4122	CC1	5
CC10_5	6	1	0	2	0	0	0	6	0	0	0	1	0	0	1	0	25.2644	0.183715	3	1.2192	1.32	0.199526	0.625177	28.44	CC10	5
CC11_5	5	2	0	2	0	0	0	8	1	0	0	1	0	0	0	0	25.2421	0.203	4.4	3.9624	0.25	0.699619	0.430306	28.4795	CC11	5
CC12_5	8	2	0	3	0	0	0	10	0	0	0	1	1	0	1	0	25.1916	0.1966	3.7	4.572	0.26	0.71417	0.535779	28.5091	CC12	5
CC13_5	10	2	0	4	0	0	0	15	0	0	0	1	1	0	1	0	25.155	0.1858	4.2	9.144	0.22	0.554771	0.267282	28.5391	CC13	5
CC14_5	12	3	0	4	0	0	0	15	0	0	0	4	1	0	1	0	25.0864	0.1809	5.5856	10.9728	0.24	0.464056	0.517779	28.5713	CC14	5
CC15_5	11	2	0	4	0	0	2	15	1	0	0	5	1	0	1	0	25.0956	0.199	5.33495	8.5344	0.23	1.46135	0.610587	28.6007	CC15	5
CC16_5	7	0	0	2	0	0	1	7	1	0	0	2	1	0	1	0	25.0821	0.1555	3.73424	9.4488	0.24	0.161562	0.292835	28.6262	CC16	5
CC17_5	4	1	0	1	0	0	0	4	0	0	0	0	0	0	0	0	25.2344	0.203	4.24092	2.7432	1.25	0.0555243	0.812249	28.4833	CC17	5
CC18_5	9	0	0	2	0	0	0	8	0	0	0	2	1	0	1	0	25.1715	0.155214	6.37646	3.3528	1.26	1.73239	0.696263	28.5131	CC18	5
CC19_5	10	1	0	4	0	0	0	5	0	0	0	1	1	0	1	0	25.1444	0.1858	8.45512	3.3528	1.22	0.285742	0.975259	28.541	CC19	5
CC20_5	7	2	0	3	0	0	1	3	0	0	0	2	1	0	1	0	25.0805	0.1809	7.51608	4.572	1.24	1.29803	1.72852	28.5736	CC20	5
CC21_5	4	1	0	4	0	0	1	7	0	0	0	0	1	0	0	0	25.09	0.199	7.91232	3.048	1.24	0.166528	1.11331	28.6066	CC21	5
CC22_5	5	1	0	4	0	0	0	4	0	0	0	0	1	0	0	0	25.0732	0.1555	9.05616	1.524	1.24	0.287857	1.48156	28.6315	CC22	5
CC3_5	9	1	0	1	0	1	0	8	0	0	0	7	0	0	0	0	25.2642	0.143	4.7	7.0104	0.3	0.798116	0.617493	28.4352	CC3	5
CC5_5	3	2	0	1	0	0	0	5	0	0	0	1	0	0	0	0	25.2719	0.1751	1.4	2.7432	0.32	0.142435	1.05848	28.447	CC5	5
CC6_5	9	2	0	1	0	0	0	3	1	0	0	1	0	0	2	0	25.2676	0.134633	8.9	7.62	0.85	8.37838	1.47789	28.4119	CC6	5
CC8_5	8	1	0	2	0	1	0	7	0	0	0	7	0	0	1	0	25.2825	#DIV/0!	7.5	1.524	1.18	12.6277	1.91436	28.4285	CC8	5
CON1_5	1	1	0	2	0	0	0	0	0	0	0	0	0	0	1	1	25.035	0.120232	10.838	3.048	10.7	0.049908	0.948577	28.5578	CON1	5
CON10_5	1	0	0	4	0	0	1	0	0	0	0	0	1	0	1	0	25.0341	0.122928	9.47808	3.3528	9.48	0.0369242	0.907792	28.5614	CON10	5
CON11_5	1	0	0	3	0	0	0	0	0	0	0	0	0	0	0	0	25.0244	0.131789	9.77808	2.7432	9.79	0.0748461	0.899574	28.5651	CON11	5
CON2_5	0	1	0	2	0	0	1	0	0	0	0	0	1	0	1	1	25.0447	0.110369	11.038	3.3528	10.74	0.107294	0.71958	28.5527	CON2	5
CON3_5	0	1	0	4	0	0	0	0	0	0	0	0	1	0	1	1	25.0525	0.120232	11.1856	3.048	10.33	0.143796	0.962608	28.5477	CON3	5
CON4_5	1	1	0	3	0	0	1	0	0	0	0	0	1	0	1	1	25.0738	0.110103	11.038	3.3528	9.67	0.10627	0.697052	28.5454	CON4	5
CON5_5	0	0	0	2	0	0	0	0	0	0	0	0	0	0	1	0	25.058	0.131789	6.50752	6.7056	9.24	0	0.776959	28.547	CON5	5
CON6_5	0	0	0	3	0	0	1	0	0	0	0	0	1	0	1	0	25.0844	0.122928	8.07704	4.2672	8.82	0.0200624	0.762417	28.5497	CON6	5
CON7_5	1	0	0	2	0	0	0	0	0	0	0	0	0	0	1	0	25.0458	0.131789	9.6476	3.048	8.62	0.174779	0.940356	28.554	CON7	5
CON8_5	1	0	0	1	0	0	0	0	0	0	0	0	0	0	1	0	25.0631	0.122928	10.8476	2.7432	8.65	0.140785	0.954522	28.5593	CON8	5
CON9_5	1	0	0	3	0	0	0	0	0	0	0	0	0	0	1	0	25.0304	0.131789	11.2781	4.2672	9.17	0.158235	0.903187	28.5637	CON9	5
CS1_5	4	2	0	3	0	0	0	2	0	0	0	0	0	0	1	0	25.2213	0.141411	6.9	10.668	7.38	0	1.01488	28.393	CS1	5
CS10_5	2	0	0	3	0	0	0	1	0	0	0	1	2	0	1	0	25.0516	0.110144	12.9428	7.62	13.74	0.0232901	0.635475	28.5444	CS10	5
CS2_5	0	1	0	0	0	0	0	1	0	0	0	1	0	0	0	0	25.218	0.161906	4.56848	2.7432	6.62	0	0.573353	28.4172	CS2	5
CS3_5	0	1	0	3	0	0	1	0	0	0	0	0	0	0	2	1	25.1681	0.123445	8.8	10.668	11.68	0.0157023	0.932504	28.3979	CS3	5
CS4_5	3	1	0	4	0	0	2	1	0	0	0	0	1	0	2	0	25.1425	0.154369	11.4246	2.1336	3.88	2.09094	1.45767	28.5205	CS4	5
CS5_5	5	2	0	6	0	0	0	4	0	0	0	2	1	0	1	1	25.1813	0.128313	15.6342	1.8288	6.41	6.20651	1.91835	28.4984	CS5	5
CS6_5	3	1	0	5	0	0	0	2	0	0	0	1	1	0	1	1	25.1511	0.151607	15.6952	6.7056	9.07	0.476971	1.09893	28.4763	CS6	5
CS7_5	1	1	0	3	0	0	0	0	0	0	0	0	1	0	0	0	25.0706	0.199	8.14656	3.9624	3.06	0.153353	1.52303	28.6094	CS7	5
CS8_5	0	1	0	3	0	0	0	0	0	0	0	1	1	0	0	0	25.0325	0.148321	8.06848	2.1336	6.46	0	0.872271	28.586	CS8	5
CS9_5	1	1	0	2	0	0	1	0	1	0	0	0	1	0	1	1	25.0265	0.110369	12.1209	3.048	10.49	0.0704547	0.808729	28.5638	CS9	5
DRE1_5	1	3	0	2	0	0	2	2	0	0	0	2	0	0	2	1	25.1926	0.132691	10.8038	2.1336	9.62	0	0.878725	28.4112	DRE1	5
DRE10_5	1	0	0	0	0	0	0	0	0	0	0	0	0	0	0	0	25.1937	0.126029	5.1904	4.2672	8.43	0.0382253	0.90474	28.4111	DRE10	5
DRE11_5	2	2	0	0	0	0	2	2	0	0	0	0	0	0	1	0	25.1998	0.132691	7.27328	4.8768	8.83	0.0569265	0.704236	28.4088	DRE11	5
DRE12_5	1	2	0	0	0	0	0	2	0	0	0	0	0	0	0	0	25.1837	0.119347	8.85136	5.7912	8.85	0.0399278	0.886503	28.4125	DRE12	5
DRE2_5	1	3	0	2	0	0	2	2	0	0	0	2	0	0	1	0	25.1752	0.123445	9.8952	3.9624	10.2	0.046776	0.811617	28.4052	DRE2	5
DRE3_5	0	3	0	0	0	0	1	2	0	0	0	1	0	0	1	0	25.1851	0.132691	10.9952	6.096	10.68	0.107384	0.85926	28.4001	DRE3	5
DRE4_5	0	1	0	0	0	0	0	0	0	0	0	1	0	0	0	0	25.1742	0.123445	9.97808	7.0104	10.82	0.0223491	1.10748	28.3951	DRE4	5
DRE5_5	1	2	0	3	0	0	1	2	0	0	0	1	0	0	1	0	25.1921	0.132691	12.8781	4.8768	10.47	0.0958228	1.08808	28.3928	DRE5	5
DRE6_5	2	2	0	1	0	0	1	3	0	0	0	3	0	0	1	0	25.1819	0.123445	12.2781	4.2672	9.9	0.159961	0.692713	28.3945	DRE6	5
DRE7_5	3	2	0	3	0	0	1	3	0	0	0	1	0	0	1	0	25.1992	0.137634	11.6781	4.2672	9.32	0.24499	0.914504	28.3971	DRE7	5
DRE8_5	3	2	0	1	0	0	0	1	0	0	0	1	0	0	1	0	25.1926	0.126029	7.9476	5.4864	8.75	0.0700243	0.831722	28.4014	DRE8	5
DRE9_5	1	1	0	1	0	0	0	0	0	0	0	0	0	0	0	0	25.1998	0.137634	6.1476	5.1816	8.32	0.0169863	0.949096	28.4066	DRE9	5
BOEM1_6	7	0	0	0	0	1	1	1	0	0	0	1	4	0	0	0	26.8817	0.134133	12.3	1.8288	5.38	4.5273	1.24281	28.5534	BOEM1	6
BOEM10_6	1	0	0	0	0	0	1	0	1	0	0	0	0	0	2	0	27.1756	0.0621803	25.3	1.2192	22.06	NA	NA	28.425	BOEM10	6
BOEM11_6	2	0	0	1	0	0	0	0	1	0	0	0	2	0	1	0	27.0371	0.0718841	16.8	0.6096	14.69	NA	NA	28.31	BOEM11	6
BOEM2_6	6	0	0	3	0	0	2	1	0	0	0	2	7	0	0	0	26.9115	0.10638	14.6	1.524	8.52	7.13588	1.71929	28.5311	BOEM2	6
BOEM3_6	3	1	0	3	0	0	0	0	0	0	0	1	3	0	1	0	26.9487	0.100495	9.7	7.9248	11.29	0.0496676	0.662221	28.5104	BOEM3	6
BOEM4_6	9	1	0	0	0	3	0	2	1	0	0	2	3	0	1	0	26.966	0.122208	12	2.7432	4.58	1.42429	1.30407	28.458	BOEM4	6
BOEM5_6	8	1	0	6	0	2	2	1	0	0	0	1	3	0	0	0	27.0131	0.111248	16	3.9624	9.56	2.09828	1.50198	28.4371	BOEM5	6
BOEM6_6	9	1	0	0	0	1	0	0	0	0	0	1	2	0	2	0	26.9807	0.116044	13.1	0.9144	4.89	15.819	2.51577	28.3997	BOEM6	6
BOEM7_6	2	0	0	1	0	0	1	0	0	0	0	0	5	0	1	0	26.8007	0.0915947	15.2	3.048	10.23	NA	NA	28.703	BOEM7	6
BOEM8_6	1	0	0	1	0	0	2	0	2	0	0	0	3	0	1	0	26.9092	0.0788769	18.9	1.8288	17.89	NA	NA	28.682	BOEM8	6
BOEM9_6	0	1	0	2	0	0	2	0	1	0	0	0	1	0	0	1	27.0654	0.0723915	24.1	1.8288	18.6	NA	NA	28.528	BOEM9	6
CC1_6	9	0	0	1	0	1	1	3	0	0	0	2	0	0	0	0	26.9961	0.10485	4.7	13.4112	0.2	0.642083	0.358992	28.4122	CC1	6
CC10_6	9	0	0	0	0	0	1	1	0	0	0	1	0	0	0	0	26.9969	0.13308	3	1.2192	1.32	0.199526	0.625177	28.44	CC10	6
CC11_6	12	0	0	3	0	2	0	4	0	0	0	1	0	0	0	0	26.9609	#DIV/0!	4.4	3.9624	0.25	0.699619	0.430306	28.4795	CC11	6
CC12_6	13	0	0	3	0	1	0	4	0	0	0	1	1	0	0	0	26.9452	#DIV/0!	3.7	4.572	0.26	0.71417	0.535779	28.5091	CC12	6
CC13_6	17	0	0	5	0	3	0	6	0	0	0	0	2	0	0	0	26.9114	0.170533	4.2	9.144	0.22	0.554771	0.267282	28.5391	CC13	6
CC14_6	17	0	0	5	0	4	0	5	0	0	0	0	1	0	0	0	26.9209	#DIV/0!	5.5856	10.9728	0.24	0.464056	0.517779	28.5713	CC14	6
CC15_6	17	0	0	6	0	4	0	5	0	0	0	0	1	0	1	0	26.8912	0.1446	5.33495	8.5344	0.23	1.46135	0.610587	28.6007	CC15	6
CC16_6	12	0	0	4	0	1	0	3	0	0	0	0	2	0	0	0	26.9339	0.106733	3.73424	9.4488	0.24	0.161562	0.292835	28.6262	CC16	6
CC17_6	8	0	0	0	0	0	0	4	0	0	0	1	1	0	0	0	26.955	#DIV/0!	4.24092	2.7432	1.25	0.0555243	0.812249	28.4833	CC17	6
CC18_6	11	0	0	2	0	2	0	5	0	0	0	1	2	0	0	0	26.9339	0.106575	6.37646	3.3528	1.26	1.73239	0.696263	28.5131	CC18	6
CC19_6	14	0	0	3	0	2	0	4	0	0	0	1	2	0	0	0	26.9053	0.170533	8.45512	3.3528	1.22	0.285742	0.975259	28.541	CC19	6
CC20_6	9	0	0	2	0	1	0	2	0	0	0	1	1	0	0	0	26.9162	#DIV/0!	7.51608	4.572	1.24	1.29803	1.72852	28.5736	CC20	6
CC21_6	9	0	0	5	0	0	0	4	0	0	0	1	2	0	1	0	26.887	0.1446	7.91232	3.048	1.24	0.166528	1.11331	28.6066	CC21	6
CC22_6	7	0	0	4	0	0	0	4	0	0	0	0	1	0	1	0	26.9262	0.106733	9.05616	1.524	1.24	0.287857	1.48156	28.6315	CC22	6
CC3_6	10	0	0	1	0	1	1	3	0	0	0	7	0	0	0	0	26.9979	0.128133	4.7	7.0104	0.3	0.798116	0.617493	28.4352	CC3	6
CC5_6	9	0	0	2	0	0	1	2	0	0	0	0	0	0	0	0	26.9867	0.1418	1.4	2.7432	0.32	0.142435	1.05848	28.447	CC5	6
CC6_6	9	1	0	1	0	0	1	3	0	0	0	0	1	0	0	0	26.9985	0.128133	8.9	7.62	0.85	8.37838	1.47789	28.4119	CC6	6
CC8_6	11	0	0	0	0	1	1	3	0	0	0	12	1	0	0	0	26.9898	0.10485	7.5	1.524	1.18	12.6277	1.91436	28.4285	CC8	6
CON1_6	3	0	0	1	0	0	0	0	0	0	0	1	4	0	1	0	26.8967	0.0953647	10.838	3.048	10.7	0.049908	0.948577	28.5578	CON1	6
CON10_6	2	0	0	2	0	0	1	1	0	0	0	0	7	0	1	0	26.8673	0.1042	9.47808	3.3528	9.48	0.0369242	0.907792	28.5614	CON10	6
CON11_6	3	0	0	0	0	0	0	1	0	0	0	1	4	0	0	0	26.8877	0.105877	9.77808	2.7432	9.79	0.0748461	0.899574	28.5651	CON11	6
CON2_6	2	0	0	3	0	0	1	0	0	0	0	1	4	0	1	0	26.8782	0.0967895	11.038	3.3528	10.74	0.107294	0.71958	28.5527	CON2	6
CON3_6	0	0	0	2	0	0	0	0	0	0	0	1	5	0	0	0	26.9053	0.0953647	11.1856	3.048	10.33	0.143796	0.962608	28.5477	CON3	6
CON4_6	1	0	0	3	0	0	2	1	0	0	0	1	7	0	0	0	26.8882	0.0975156	11.038	3.3528	9.67	0.10627	0.697052	28.5454	CON4	6
CON5_6	0	0	0	0	0	0	0	1	0	0	0	1	0	0	0	0	26.904	0.105877	6.50752	6.7056	9.24	0	0.776959	28.547	CON5	6
CON6_6	1	0	0	2	0	0	0	1	0	0	0	0	3	0	0	0	26.888	0.1042	8.07704	4.2672	8.82	0.0200624	0.762417	28.5497	CON6	6
CON7_6	2	0	0	2	0	0	0	0	0	0	0	1	3	0	0	0	26.896	0.105877	9.6476	3.048	8.62	0.174779	0.940356	28.554	CON7	6
CON8_6	3	0	0	1	0	0	0	1	0	0	0	1	4	0	0	0	26.8769	0.1042	10.8476	2.7432	8.65	0.140785	0.954522	28.5593	CON8	6
CON9_6	3	0	0	1	0	0	0	1	0	0	0	2	4	0	1	0	26.8884	0.105877	11.2781	4.2672	9.17	0.158235	0.903187	28.5637	CON9	6
CS1_6	5	1	0	1	0	1	0	1	1	0	0	1	2	0	1	0	26.9776	0.116446	6.9	10.668	7.38	0	1.01488	28.393	CS1	6
CS10_6	2	0	0	1	0	0	0	1	1	0	0	1	2	0	2	0	26.939	0.0851442	12.9428	7.62	13.74	0.0232901	0.635475	28.5444	CS10	6
CS2_6	2	1	0	0	0	0	0	0	0	0	0	1	0	0	0	0	26.9761	0.126542	4.56848	2.7432	6.62	0	0.573353	28.4172	CS2	6
CS3_6	6	1	0	1	0	0	0	0	0	0	0	0	3	0	2	0	27.043	0.102499	8.8	10.668	11.68	0.0157023	0.932504	28.3979	CS3	6
CS4_6	9	0	0	1	0	1	1	3	1	0	0	2	5	0	1	0	26.9193	0.106575	11.4246	2.1336	3.88	2.09094	1.45767	28.5205	CS4	6
CS5_6	8	0	0	2	0	2	0	2	0	0	0	1	5	0	0	0	26.9389	0.12581	15.6342	1.8288	6.41	6.20651	1.91835	28.4984	CS5	6
CS6_6	7	1	0	5	0	0	0	0	1	0	0	1	6	0	0	0	26.9762	0.0956267	15.6952	6.7056	9.07	0.476971	1.09893	28.4763	CS6	6
CS7_6	4	0	0	1	0	0	0	0	0	0	0	1	2	0	2	0	26.8741	0.1446	8.14656	3.9624	3.06	0.153353	1.52303	28.6094	CS7	6
CS8_6	1	0	0	0	0	0	0	0	0	0	0	1	3	0	0	0	26.8877	0.112389	8.06848	2.1336	6.46	0	0.872271	28.586	CS8	6
CS9_6	4	0	0	2	0	0	1	0	0	0	0	1	7	0	1	0	26.869	0.0967895	12.1209	3.048	10.49	0.0704547	0.808729	28.5638	CS9	6
DRE1_6	9	1	0	2	0	2	0	0	0	0	0	1	1	0	0	0	26.9903	0.104137	10.8038	2.1336	9.62	0	0.878725	28.4112	DRE1	6
DRE10_6	1	0	0	0	0	0	0	0	0	0	0	0	0	0	0	0	26.9895	0.107776	5.1904	4.2672	8.43	0.0382253	0.90474	28.4111	DRE10	6
DRE11_6	6	1	0	0	0	2	0	0	0	0	0	1	1	0	2	0	26.9875	0.104137	7.27328	4.8768	8.83	0.0569265	0.704236	28.4088	DRE11	6
DRE12_6	6	1	0	0	0	2	0	0	0	0	0	1	0	0	0	0	27.0002	0.108911	8.85136	5.7912	8.85	0.0399278	0.886503	28.4125	DRE12	6
DRE2_6	7	1	0	2	0	1	0	0	0	0	0	1	1	0	0	0	27.0206	0.102499	9.8952	3.9624	10.2	0.046776	0.811617	28.4052	DRE2	6
DRE3_6	6	1	0	2	0	0	0	1	0	0	0	0	2	0	1	0	27.0082	0.104137	10.9952	6.096	10.68	0.107384	0.85926	28.4001	DRE3	6
DRE4_6	5	1	0	3	0	0	0	1	0	0	0	0	0	0	2	0	27.0266	0.102499	9.97808	7.0104	10.82	0.0223491	1.10748	28.3951	DRE4	6
DRE5_6	6	1	0	1	0	1	0	1	1	0	0	1	1	0	2	0	27.0014	0.104137	12.8781	4.8768	10.47	0.0958228	1.08808	28.3928	DRE5	6
DRE6_6	5	1	0	1	0	2	0	1	1	0	0	1	0	0	2	0	27.0114	0.102499	12.2781	4.2672	9.9	0.159961	0.692713	28.3945	DRE6	6
DRE7_6	5	1	0	0	0	2	0	0	0	0	0	1	2	0	2	0	26.9915	0.108994	11.6781	4.2672	9.32	0.24499	0.914504	28.3971	DRE7	6
DRE8_6	4	1	0	0	0	1	1	0	0	0	0	0	0	0	2	0	26.9946	0.107776	7.9476	5.4864	8.75	0.0700243	0.831722	28.4014	DRE8	6
DRE9_6	2	1	0	0	0	0	0	0	0	0	0	0	0	0	0	0	26.9875	0.108994	6.1476	5.1816	8.32	0.0169863	0.949096	28.4066	DRE9	6
BOEM1_7	6	1	0	0	0	0	1	0	1	0	0	3	9	0	1	0	27.9255	0.126737	12.3	1.8288	5.38	4.5273	1.24281	28.5534	BOEM1	7
BOEM10_7	0	0	0	2	0	0	1	0	0	0	0	0	2	0	2	0	28.3502	0.0647154	25.3	1.2192	22.06	NA	NA	28.425	BOEM10	7
BOEM11_7	4	0	0	0	0	0	1	0	1	0	0	0	7	0	0	0	28.1742	0.0805036	16.8	0.6096	14.69	NA	NA	28.31	BOEM11	7
BOEM2_7	4	1	0	0	0	0	0	2	0	0	0	3	14	0	1	0	27.9953	0.105667	14.6	1.524	8.52	7.13588	1.71929	28.5311	BOEM2	7
BOEM3_7	2	0	0	0	0	0	0	1	0	0	0	0	8	0	1	0	28.0521	0.112088	9.7	7.9248	11.29	0.0496676	0.662221	28.5104	BOEM3	7
BOEM4_7	5	1	0	0	0	1	1	2	0	0	0	2	6	0	2	0	28.0495	0.124233	12	2.7432	4.58	1.42429	1.30407	28.458	BOEM4	7
BOEM5_7	10	1	0	0	0	0	0	1	1	0	0	2	8	0	2	0	28.1088	0.108221	16	3.9624	9.56	2.09828	1.50198	28.4371	BOEM5	7
BOEM6_7	11	0	0	0	0	1	0	0	0	0	0	1	2	0	1	0	28.0368	0.11658	13.1	0.9144	4.89	15.819	2.51577	28.3997	BOEM6	7
BOEM7_7	1	0	0	0	0	1	0	0	0	0	0	0	6	0	2	0	27.9142	0.0932071	15.2	3.048	10.23	NA	NA	28.703	BOEM7	7
BOEM8_7	0	0	0	2	0	0	1	0	1	0	0	0	5	0	1	0	28.0902	0.0820214	18.9	1.8288	17.89	NA	NA	28.682	BOEM8	7
BOEM9_7	1	0	0	1	0	0	2	0	1	0	0	0	10	0	3	0	28.2395	0.0734	24.1	1.8288	18.6	NA	NA	28.528	BOEM9	7
CC1_7	8	0	0	0	0	3	1	2	0	0	0	1	1	0	0	0	28.0576	0.1041	4.7	13.4112	0.2	0.642083	0.358992	28.4122	CC1	7
CC10_7	11	1	0	0	0	2	1	2	0	0	0	0	1	0	0	0	28.052	0.127873	3	1.2192	1.32	0.199526	0.625177	28.44	CC10	7
CC11_7	12	0	0	0	0	7	1	5	0	0	0	0	0	0	1	0	28.0173	#DIV/0!	4.4	3.9624	0.25	0.699619	0.430306	28.4795	CC11	7
CC12_7	11	1	0	0	0	8	1	5	0	0	0	0	3	0	0	0	27.9729	0.1196	3.7	4.572	0.26	0.71417	0.535779	28.5091	CC12	7
CC13_7	10	0	0	0	0	7	1	4	0	0	0	0	6	0	1	0	27.9349	0.1405	4.2	9.144	0.22	0.554771	0.267282	28.5391	CC13	7
CC14_7	14	0	0	0	0	7	1	5	0	0	0	3	11	0	0	0	27.9026	0.137967	5.5856	10.9728	0.24	0.464056	0.517779	28.5713	CC14	7
CC15_7	14	0	0	0	0	7	1	5	1	0	0	3	10	0	0	0	27.8774	0.1154	5.33495	8.5344	0.23	1.46135	0.610587	28.6007	CC15	7
CC16_7	11	0	0	0	0	7	0	5	1	0	0	2	2	0	0	0	27.8624	0.1176	3.73424	9.4488	0.24	0.161562	0.292835	28.6262	CC16	7
CC17_7	9	0	0	0	0	3	1	3	0	0	0	0	3	0	1	0	28.0118	#DIV/0!	4.24092	2.7432	1.25	0.0555243	0.812249	28.4833	CC17	7
CC18_7	12	1	0	0	0	3	1	4	0	0	0	2	9	0	1	0	27.9608	0.111423	6.37646	3.3528	1.26	1.73239	0.696263	28.5131	CC18	7
CC19_7	11	0	0	0	0	4	1	5	0	0	0	3	10	0	2	0	27.9294	0.1405	8.45512	3.3528	1.22	0.285742	0.975259	28.541	CC19	7
CC20_7	8	0	0	0	0	3	1	3	0	0	0	1	10	0	0	0	27.9062	0.137967	7.51608	4.572	1.24	1.29803	1.72852	28.5736	CC20	7
CC21_7	11	0	0	0	0	3	1	4	1	0	0	2	9	0	1	0	27.8781	0.1154	7.91232	3.048	1.24	0.166528	1.11331	28.6066	CC21	7
CC22_7	10	0	0	0	0	2	0	3	1	0	0	1	4	0	1	0	27.8592	0.1176	9.05616	1.524	1.24	0.287857	1.48156	28.6315	CC22	7
CC3_7	12	0	0	0	0	4	1	3	0	0	0	5	1	0	0	0	28.0406	0.1224	4.7	7.0104	0.3	0.798116	0.617493	28.4352	CC3	7
CC5_7	12	0	0	0	0	3	1	3	0	0	0	0	1	0	0	0	28.0548	0.128292	1.4	2.7432	0.32	0.142435	1.05848	28.447	CC5	7
CC6_7	12	1	0	0	0	4	1	2	0	0	0	0	2	0	2	0	28.0453	0.1224	8.9	7.62	0.85	8.37838	1.47789	28.4119	CC6	7
CC8_7	13	0	0	0	0	3	1	3	0	0	0	3	2	0	1	0	28.054	0.1041	7.5	1.524	1.18	12.6277	1.91436	28.4285	CC8	7
CON1_7	1	0	0	0	0	0	0	1	0	0	0	1	4	0	1	0	28.0008	0.103364	10.838	3.048	10.7	0.049908	0.948577	28.5578	CON1	7
CON10_7	2	0	0	1	0	0	0	2	1	0	0	0	13	0	1	0	27.9604	0.119018	9.47808	3.3528	9.48	0.0369242	0.907792	28.5614	CON10	7
CON11_7	2	0	0	0	0	0	0	0	0	0	0	0	6	0	0	0	27.9842	0.109491	9.77808	2.7432	9.79	0.0748461	0.899574	28.5651	CON11	7
CON2_7	2	0	0	1	0	0	0	0	1	0	0	1	7	0	2	0	27.9779	0.109014	11.038	3.3528	10.74	0.107294	0.71958	28.5527	CON2	7
CON3_7	2	0	0	0	0	0	0	0	1	0	0	1	6	0	0	0	28.0033	0.103364	11.1856	3.048	10.33	0.143796	0.962608	28.5477	CON3	7
CON4_7	3	0	0	0	0	0	0	1	0	0	0	1	12	0	3	0	27.9717	0.110404	11.038	3.3528	9.67	0.10627	0.697052	28.5454	CON4	7
CON5_7	0	0	0	0	0	0	0	0	0	0	0	1	3	0	0	0	27.9901	0.109491	6.50752	6.7056	9.24	0	0.776959	28.547	CON5	7
CON6_7	0	0	0	0	0	0	0	1	0	0	0	1	4	0	2	0	27.9619	0.119018	8.07704	4.2672	8.82	0.0200624	0.762417	28.5497	CON6	7
CON7_7	1	1	0	0	0	0	0	0	0	0	0	1	6	0	0	0	27.9744	0.109491	9.6476	3.048	8.62	0.174779	0.940356	28.554	CON7	7
CON8_7	1	1	0	0	0	0	0	1	1	0	0	0	11	0	1	0	27.9546	0.119018	10.8476	2.7432	8.65	0.140785	0.954522	28.5593	CON8	7
CON9_7	1	0	0	0	0	0	0	1	1	0	0	0	11	0	1	0	27.9708	0.109491	11.2781	4.2672	9.17	0.158235	0.903187	28.5637	CON9	7
CS1_7	11	1	0	0	0	1	0	0	0	0	0	2	6	0	3	0	28.0566	0.11874	6.9	10.668	7.38	0	1.01488	28.393	CS1	7
CS10_7	2	0	0	2	0	0	0	1	0	0	0	0	11	0	1	0	28.0914	0.0939869	12.9428	7.62	13.74	0.0232901	0.635475	28.5444	CS10	7
CS2_7	0	1	0	0	0	0	0	1	0	0	0	0	2	0	0	0	28.0586	0.125094	4.56848	2.7432	6.62	0	0.573353	28.4172	CS2	7
CS3_7	4	0	0	0	0	1	2	1	1	0	0	3	4	0	2	0	28.1446	0.101531	8.8	10.668	11.68	0.0157023	0.932504	28.3979	CS3	7
CS4_7	8	1	0	0	0	0	1	3	1	0	0	3	13	0	1	0	27.9581	0.111354	11.4246	2.1336	3.88	2.09094	1.45767	28.5205	CS4	7
CS5_7	5	1	0	0	0	1	1	3	0	0	0	4	16	0	1	0	28.0147	0.129262	15.6342	1.8288	6.41	6.20651	1.91835	28.4984	CS5	7
CS6_7	8	1	0	0	0	0	2	1	0	0	0	3	18	0	2	0	28.0755	0.0990667	15.6952	6.7056	9.07	0.476971	1.09893	28.4763	CS6	7
CS7_7	1	1	0	0	0	0	1	0	0	0	0	0	2	0	1	0	27.8783	0.1154	8.14656	3.9624	3.06	0.153353	1.52303	28.6094	CS7	7
CS8_7	0	0	0	0	0	0	1	0	0	0	0	0	3	0	0	0	27.9293	0.117288	8.06848	2.1336	6.46	0	0.872271	28.586	CS8	7
CS9_7	3	0	0	2	0	0	0	1	0	0	0	0	8	0	2	0	27.974	0.109014	12.1209	3.048	10.49	0.0704547	0.808729	28.5638	CS9	7
DRE1_7	5	1	0	1	0	0	1	1	0	0	0	3	2	0	0	0	28.0921	0.10478	10.8038	2.1336	9.62	0	0.878725	28.4112	DRE1	7
DRE11_7	5	1	0	1	0	1	1	2	1	0	0	3	5	0	0	0	28.0858	0.10478	7.27328	4.8768	8.83	0.0569265	0.704236	28.4088	DRE11	7
DRE12_7	3	1	0	0	0	1	0	2	1	0	0	3	1	0	0	0	28.0841	0.105476	8.85136	5.7912	8.85	0.0399278	0.886503	28.4125	DRE12	7
DRE2_7	2	1	0	0	0	1	0	0	0	0	0	3	1	0	0	0	28.1126	0.101531	9.8952	3.9624	10.2	0.046776	0.811617	28.4052	DRE2	7
DRE3_7	3	1	0	1	0	0	1	0	0	0	0	2	2	0	1	0	28.1214	0.10478	10.9952	6.096	10.68	0.107384	0.85926	28.4001	DRE3	7
DRE4_7	0	1	0	0	0	0	0	0	0	0	0	2	2	0	1	0	28.1234	0.101531	9.97808	7.0104	10.82	0.0223491	1.10748	28.3951	DRE4	7
DRE5_7	2	1	0	1	0	0	0	0	0	0	0	3	7	0	0	0	28.1133	0.10478	12.8781	4.8768	10.47	0.0958228	1.08808	28.3928	DRE5	7
DRE6_7	1	1	0	0	0	1	0	2	1	0	0	5	4	0	1	0	28.1036	0.101531	12.2781	4.2672	9.9	0.159961	0.692713	28.3945	DRE6	7
DRE7_7	6	1	0	1	0	2	0	1	1	0	0	4	6	0	1	0	28.0966	0.110467	11.6781	4.2672	9.32	0.24499	0.914504	28.3971	DRE7	7
DRE8_7	2	1	0	0	0	2	0	0	1	0	0	0	2	0	0	0	28.0762	0.104656	7.9476	5.4864	8.75	0.0700243	0.831722	28.4014	DRE8	7
DRE9_7	0	1	0	0	0	0	0	1	0	0	0	0	0	0	0	0	28.0858	0.110467	6.1476	5.1816	8.32	0.0169863	0.949096	28.4066	DRE9	7
BOEM1_8	3	0	0	0	0	0	0	0	0	0	0	0	12	0	0	0	27.8079	0.145917	12.3	1.8288	5.38	4.5273	1.24281	28.5534	BOEM1	8
BOEM10_8	1	0	0	0	0	0	1	0	0	0	0	0	0	0	3	0	28.2787	0.0770914	25.3	1.2192	22.06	NA	NA	28.425	BOEM10	8
BOEM11_8	5	0	0	0	0	0	0	0	0	0	0	0	10	0	1	0	28.0086	0.0953957	16.8	0.6096	14.69	NA	NA	28.31	BOEM11	8
BOEM2_8	5	0	0	0	0	0	0	0	1	0	0	0	11	0	1	0	27.8649	0.117693	14.6	1.524	8.52	7.13588	1.71929	28.5311	BOEM2	8
BOEM3_8	1	0	0	0	0	0	0	0	1	0	0	0	8	0	1	0	27.9279	0.121557	9.7	7.9248	11.29	0.0496676	0.662221	28.5104	BOEM3	8
BOEM4_8	7	1	0	0	0	0	0	0	0	0	0	0	9	0	0	0	27.8706	0.151091	12	2.7432	4.58	1.42429	1.30407	28.458	BOEM4	8
BOEM5_8	8	1	0	0	0	0	0	1	1	0	0	1	13	0	1	0	27.9447	0.1253	16	3.9624	9.56	2.09828	1.50198	28.4371	BOEM5	8
BOEM6_8	9	0	0	0	0	1	0	0	0	0	0	1	3	0	2	0	27.9063	0.136938	13.1	0.9144	4.89	15.819	2.51577	28.3997	BOEM6	8
BOEM7_8	1	0	0	0	0	0	0	0	0	0	0	0	1	0	0	0	27.8072	0.105758	15.2	3.048	10.23	NA	NA	28.703	BOEM7	8
BOEM8_8	0	0	0	0	0	0	1	0	0	0	0	0	3	0	0	0	27.9514	0.105988	18.9	1.8288	17.89	NA	NA	28.682	BOEM8	8
BOEM9_8	1	0	0	0	0	0	0	0	0	0	0	0	11	0	0	0	28.1448	0.0845579	24.1	1.8288	18.6	NA	NA	28.528	BOEM9	8
CC1_8	11	1	0	0	0	6	0	0	0	0	0	3	0	0	1	0	27.9257	0.13065	4.7	13.4112	0.2	0.642083	0.358992	28.4122	CC1	8
CC10_8	9	0	0	0	0	2	0	0	0	0	0	0	4	0	1	0	27.9039	0.147046	3	1.2192	1.32	0.199526	0.625177	28.44	CC10	8
CC11_8	14	0	0	0	0	6	0	4	0	0	0	0	2	0	0	0	27.8652	0.1968	4.4	3.9624	0.25	0.699619	0.430306	28.4795	CC11	8
CC12_8	13	0	0	0	0	6	0	5	0	0	0	0	4	0	0	0	27.8676	0.155067	3.7	4.572	0.26	0.71417	0.535779	28.5091	CC12	8
CC13_8	10	0	0	0	0	6	0	1	0	0	0	0	2	0	1	0	27.8151	0.15466	4.2	9.144	0.22	0.554771	0.267282	28.5391	CC13	8
CC14_8	14	1	0	0	0	6	0	6	0	0	0	0	4	0	1	0	27.8001	0.165833	5.5856	10.9728	0.24	0.464056	0.517779	28.5713	CC14	8
CC15_8	15	1	0	0	0	6	0	6	0	0	0	0	5	0	1	0	27.7652	0.15544	5.33495	8.5344	0.23	1.46135	0.610587	28.6007	CC15	8
CC16_8	13	0	0	0	0	1	0	5	0	0	0	0	0	0	0	0	27.7892	#DIV/0!	3.73424	9.4488	0.24	0.161562	0.292835	28.6262	CC16	8
CC17_8	12	0	0	0	0	1	0	2	0	0	0	0	4	0	0	0	27.8609	0.1968	4.24092	2.7432	1.25	0.0555243	0.812249	28.4833	CC17	8
CC18_8	8	0	0	0	0	1	0	5	0	0	0	0	5	0	1	0	27.8605	0.122779	6.37646	3.3528	1.26	1.73239	0.696263	28.5131	CC18	8
CC19_8	12	0	0	0	0	2	0	4	0	0	0	0	8	0	1	0	27.8108	0.15466	8.45512	3.3528	1.22	0.285742	0.975259	28.541	CC19	8
CC20_8	5	0	0	0	0	1	0	1	0	0	0	0	2	0	1	0	27.8009	0.165833	7.51608	4.572	1.24	1.29803	1.72852	28.5736	CC20	8
CC21_8	7	0	0	0	0	1	0	2	0	0	0	0	7	0	1	0	27.7641	0.15544	7.91232	3.048	1.24	0.166528	1.11331	28.6066	CC21	8
CC22_8	7	1	0	0	0	0	0	2	0	0	0	0	2	0	0	0	27.7858	#DIV/0!	9.05616	1.524	1.24	0.287857	1.48156	28.6315	CC22	8
CC3_8	10	0	0	0	0	6	0	2	0	0	0	5	0	0	0	0	27.936	0.141733	4.7	7.0104	0.3	0.798116	0.617493	28.4352	CC3	8
CC5_8	10	1	0	0	0	5	0	1	0	0	0	2	3	0	1	0	27.8934	0.16172	1.4	2.7432	0.32	0.142435	1.05848	28.447	CC5	8
CC6_8	12	1	0	0	0	7	0	2	0	0	0	3	1	0	1	0	27.953	0.1417	8.9	7.62	0.85	8.37838	1.47789	28.4119	CC6	8
CC8_8	11	0	0	0	0	4	0	3	0	0	0	6	2	0	0	0	27.9152	0.13065	7.5	1.524	1.18	12.6277	1.91436	28.4285	CC8	8
CON1_8	1	0	0	0	0	0	0	0	0	0	0	0	6	0	0	0	27.8692	0.119545	10.838	3.048	10.7	0.049908	0.948577	28.5578	CON1	8
CON10_8	1	0	0	0	0	0	0	0	1	0	0	1	14	0	2	0	27.8313	0.125844	9.47808	3.3528	9.48	0.0369242	0.907792	28.5614	CON10	8
CON11_8	1	0	0	0	0	0	0	0	0	0	0	0	4	0	0	0	27.852	0.122264	9.77808	2.7432	9.79	0.0748461	0.899574	28.5651	CON11	8
CON2_8	1	0	0	0	0	0	0	0	0	0	0	0	8	0	2	0	27.8496	0.11815	11.038	3.3528	10.74	0.107294	0.71958	28.5527	CON2	8
CON3_8	1	0	0	0	0	0	0	0	0	0	0	0	3	0	0	0	27.873	0.119545	11.1856	3.048	10.33	0.143796	0.962608	28.5477	CON3	8
CON4_8	1	0	0	0	0	0	0	0	0	0	0	0	9	0	0	0	27.8408	0.117913	11.038	3.3528	9.67	0.10627	0.697052	28.5454	CON4	8
CON5_8	0	0	0	0	0	0	0	0	0	0	0	0	1	0	0	0	27.8595	0.122264	6.50752	6.7056	9.24	0	0.776959	28.547	CON5	8
CON6_8	0	0	0	0	0	0	0	0	0	0	0	0	8	0	0	0	27.8305	0.125844	8.07704	4.2672	8.82	0.0200624	0.762417	28.5497	CON6	8
CON7_8	0	0	0	0	0	0	0	0	0	0	0	0	6	0	0	0	27.8439	0.122264	9.6476	3.048	8.62	0.174779	0.940356	28.554	CON7	8
CON8_8	0	0	0	0	0	0	0	0	0	0	0	0	10	0	0	0	27.8241	0.125844	10.8476	2.7432	8.65	0.140785	0.954522	28.5593	CON8	8
CON9_8	0	0	0	0	0	0	0	0	1	0	0	1	9	0	0	0	27.8406	0.122264	11.2781	4.2672	9.17	0.158235	0.903187	28.5637	CON9	8
CS1_8	5	1	0	0	0	2	0	0	0	0	0	1	5	0	0	0	27.8839	0.136908	6.9	10.668	7.38	0	1.01488	28.393	CS1	8
CS10_8	1	0	0	0	0	0	0	0	0	0	0	0	10	0	1	0	27.9552	0.125881	12.9428	7.62	13.74	0.0232901	0.635475	28.5444	CS10	8
CS2_8	3	1	0	0	0	0	0	0	0	0	0	0	2	0	0	0	27.8786	0.151677	4.56848	2.7432	6.62	0	0.573353	28.4172	CS2	8
CS3_8	2	0	0	0	0	1	0	0	1	0	0	2	9	0	0	0	27.9813	0.111779	8.8	10.668	11.68	0.0157023	0.932504	28.3979	CS3	8
CS4_8	5	0	0	0	0	0	0	0	0	0	0	0	13	0	0	0	27.8502	0.122743	11.4246	2.1336	3.88	2.09094	1.45767	28.5205	CS4	8
CS5_8	4	0	0	1	0	0	0	0	0	0	0	1	11	0	1	0	27.8569	0.136867	15.6342	1.8288	6.41	6.20651	1.91835	28.4984	CS5	8
CS6_8	3	1	0	0	0	0	0	0	1	0	0	1	15	0	0	0	27.9252	0.1079	15.6952	6.7056	9.07	0.476971	1.09893	28.4763	CS6	8
CS7_8	1	0	0	0	0	0	0	0	0	0	0	0	6	0	1	0	27.7611	0.15544	8.14656	3.9624	3.06	0.153353	1.52303	28.6094	CS7	8
CS8_8	2	0	0	0	0	0	0	0	0	0	0	0	11	0	2	0	27.8111	0.12855	8.06848	2.1336	6.46	0	0.872271	28.586	CS8	8
CS9_8	1	0	0	0	0	0	0	0	0	0	0	0	10	0	2	0	27.8467	0.11815	12.1209	3.048	10.49	0.0704547	0.808729	28.5638	CS9	8
DRE1_8	6	1	0	0	0	1	0	0	0	0	0	0	8	0	1	0	27.9148	0.128746	10.8038	2.1336	9.62	0	0.878725	28.4112	DRE1	8
DRE10_8	0	0	0	0	0	1	0	0	0	0	0	0	0	0	0	0	27.8938	0.118865	5.1904	4.2672	8.43	0.0382253	0.90474	28.4111	DRE10	8
DRE11_8	4	1	0	0	0	2	0	0	0	0	0	0	6	0	0	0	27.9086	0.128746	7.27328	4.8768	8.83	0.0569265	0.704236	28.4088	DRE11	8
DRE12_8	5	1	0	0	0	2	0	0	0	0	0	0	2	0	0	0	27.9116	0.11885	8.85136	5.7912	8.85	0.0399278	0.886503	28.4125	DRE12	8
DRE2_8	1	1	0	0	0	1	0	0	1	0	0	0	3	0	1	0	27.945	0.111779	9.8952	3.9624	10.2	0.046776	0.811617	28.4052	DRE2	8
DRE3_8	2	1	0	0	0	0	0	0	0	0	0	0	8	0	1	0	27.947	0.128746	10.9952	6.096	10.68	0.107384	0.85926	28.4001	DRE3	8
DRE4_8	1	1	0	0	0	0	0	0	1	0	0	1	3	0	1	0	27.9584	0.111779	9.97808	7.0104	10.82	0.0223491	1.10748	28.3951	DRE4	8
DRE5_8	4	1	0	0	0	0	0	0	0	0	0	1	10	0	1	0	27.9392	0.128746	12.8781	4.8768	10.47	0.0958228	1.08808	28.3928	DRE5	8
DRE6_8	6	1	0	0	0	3	0	0	0	0	0	1	3	0	1	0	27.9378	0.111779	12.2781	4.2672	9.9	0.159961	0.692713	28.3945	DRE6	8
DRE7_8	6	1	0	0	0	2	0	0	0	0	0	0	8	0	1	0	27.9218	0.133277	11.6781	4.2672	9.32	0.24499	0.914504	28.3971	DRE7	8
DRE8_8	3	1	0	0	0	2	0	0	0	0	0	0	1	0	0	0	27.906	0.118865	7.9476	5.4864	8.75	0.0700243	0.831722	28.4014	DRE8	8
DRE9_8	1	1	0	0	0	0	0	0	0	0	0	0	0	0	0	0	27.9086	0.133277	6.1476	5.1816	8.32	0.0169863	0.949096	28.4066	DRE9	8
BOEM1_9	2	0	0	0	0	0	0	1	0	0	0	0	3	0	0	0	28.5161	0.214278	12.3	1.8288	5.38	4.5273	1.24281	28.5534	BOEM1	9
BOEM10_9	2	0	0	0	0	0	0	0	0	0	0	1	1	0	1	0	28.5678	0.112163	25.3	1.2192	22.06	NA	NA	28.425	BOEM10	9
BOEM11_9	9	0	0	1	0	0	0	0	0	0	0	2	2	0	0	0	28.507	0.168959	16.8	0.6096	14.69	NA	NA	28.31	BOEM11	9
BOEM2_9	6	0	1	1	0	0	0	1	0	0	0	0	5	0	0	0	28.4882	0.182482	14.6	1.524	8.52	7.13588	1.71929	28.5311	BOEM2	9
BOEM3_9	3	0	0	0	0	0	0	1	0	0	0	0	3	0	1	0	28.4883	0.187876	9.7	7.9248	11.29	0.0496676	0.662221	28.5104	BOEM3	9
BOEM4_9	6	1	0	0	0	0	0	0	0	0	0	0	1	0	1	0	28.5552	0.191519	12	2.7432	4.58	1.42429	1.30407	28.458	BOEM4	9
BOEM5_9	9	1	0	0	0	0	0	0	0	0	0	0	2	0	1	0	28.5272	0.192493	16	3.9624	9.56	2.09828	1.50198	28.4371	BOEM5	9
BOEM6_9	13	1	0	0	0	1	0	0	0	0	0	0	1	0	1	0	28.5931	0.192011	13.1	0.9144	4.89	15.819	2.51577	28.3997	BOEM6	9
BOEM7_9	1	0	0	1	0	0	0	0	0	0	0	0	2	0	0	0	28.5098	0.179028	15.2	3.048	10.23	NA	NA	28.703	BOEM7	9
BOEM8_9	5	1	0	2	0	0	0	1	0	0	0	0	2	0	1	0	28.4832	0.128	18.9	1.8288	17.89	NA	NA	28.682	BOEM8	9
BOEM9_9	4	0	0	1	0	0	0	1	0	0	0	1	5	0	0	0	28.5366	0.137425	24.1	1.8288	18.6	NA	NA	28.528	BOEM9	9
CC1_9	10	0	0	0	0	3	0	2	0	0	0	4	1	0	0	0	28.6247	0.302967	4.7	13.4112	0.2	0.642083	0.358992	28.4122	CC1	9
CC10_9	11	1	0	0	0	0	0	0	0	0	0	0	0	0	0	0	28.5897	0.204874	3	1.2192	1.32	0.199526	0.625177	28.44	CC10	9
CC11_9	8	0	0	0	0	5	0	3	0	0	0	0	1	0	0	0	28.5794	#DIV/0!	4.4	3.9624	0.25	0.699619	0.430306	28.4795	CC11	9
CC12_9	11	1	1	0	0	4	0	4	0	0	0	0	0	0	0	0	28.5684	0.187325	3.7	4.572	0.26	0.71417	0.535779	28.5091	CC12	9
CC13_9	10	1	0	0	0	4	0	3	0	0	0	0	0	0	0	0	28.5603	0.286529	4.2	9.144	0.22	0.554771	0.267282	28.5391	CC13	9
CC14_9	14	2	1	0	0	4	0	5	0	0	0	0	1	0	1	0	28.532	0.195091	5.5856	10.9728	0.24	0.464056	0.517779	28.5713	CC14	9
CC15_9	14	2	1	0	0	4	0	5	0	0	0	0	2	0	1	0	28.5461	0.317267	5.33495	8.5344	0.23	1.46135	0.610587	28.6007	CC15	9
CC16_9	9	1	1	0	0	3	0	2	0	0	0	0	0	0	0	0	28.54	0.181125	3.73424	9.4488	0.24	0.161562	0.292835	28.6262	CC16	9
CC17_9	7	1	0	0	0	0	0	3	0	0	0	0	1	0	0	0	28.5743	#DIV/0!	4.24092	2.7432	1.25	0.0555243	0.812249	28.4833	CC17	9
CC18_9	6	1	1	0	0	0	0	3	0	0	0	0	1	0	0	0	28.5572	0.18765	6.37646	3.3528	1.26	1.73239	0.696263	28.5131	CC18	9
CC19_9	9	1	0	0	0	1	0	3	0	0	0	0	3	0	0	0	28.5537	0.286529	8.45512	3.3528	1.22	0.285742	0.975259	28.541	CC19	9
CC20_9	4	1	1	0	0	0	0	1	0	0	0	0	1	0	0	0	28.5276	0.195091	7.51608	4.572	1.24	1.29803	1.72852	28.5736	CC20	9
CC21_9	2	1	1	0	0	0	0	1	0	0	0	0	1	0	0	0	28.5418	0.317267	7.91232	3.048	1.24	0.166528	1.11331	28.6066	CC21	9
CC22_9	3	0	0	0	0	0	0	1	0	0	0	0	0	0	1	0	28.5337	0.181125	9.05616	1.524	1.24	0.287857	1.48156	28.6315	CC22	9
CC3_9	13	0	0	0	0	5	0	3	0	0	0	1	0	0	0	0	28.6089	0.19634	4.7	7.0104	0.3	0.798116	0.617493	28.4352	CC3	9
CC5_9	4	1	0	0	0	3	0	2	0	0	0	0	0	0	0	0	28.5905	0.225042	1.4	2.7432	0.32	0.142435	1.05848	28.447	CC5	9
CC6_9	13	1	0	0	0	3	0	3	0	0	0	4	1	0	0	0	28.6127	0.19638	8.9	7.62	0.85	8.37838	1.47789	28.4119	CC6	9
CC8_9	15	0	0	0	0	5	0	2	0	0	0	3	0	0	1	0	28.6096	0.302967	7.5	1.524	1.18	12.6277	1.91436	28.4285	CC8	9
CON1_9	2	0	0	0	0	0	0	0	0	0	0	0	2	0	1	0	28.4736	0.169292	10.838	3.048	10.7	0.049908	0.948577	28.5578	CON1	9
CON10_9	4	0	0	0	0	0	0	0	0	0	0	0	2	0	1	0	28.4868	0.190391	9.47808	3.3528	9.48	0.0369242	0.907792	28.5614	CON10	9
CON11_9	0	0	0	0	0	0	0	0	0	0	0	0	1	0	1	0	28.4726	0.175575	9.77808	2.7432	9.79	0.0748461	0.899574	28.5651	CON11	9
CON2_9	2	0	0	0	0	0	0	1	0	0	0	0	3	0	1	0	28.4869	0.182927	11.038	3.3528	10.74	0.107294	0.71958	28.5527	CON2	9
CON3_9	2	0	0	0	0	0	0	1	0	0	0	0	2	0	0	0	28.4779	0.169292	11.1856	3.048	10.33	0.143796	0.962608	28.5477	CON3	9
CON4_9	4	0	1	1	0	0	0	1	0	0	0	0	3	0	0	0	28.4931	0.183103	11.038	3.3528	9.67	0.10627	0.697052	28.5454	CON4	9
CON6_9	4	0	0	0	0	0	0	0	0	0	0	0	2	0	0	0	28.4968	0.190391	8.07704	4.2672	8.82	0.0200624	0.762417	28.5497	CON6	9
CON7_9	0	0	0	0	0	0	0	0	0	0	0	0	2	0	0	0	28.4806	0.175575	9.6476	3.048	8.62	0.174779	0.940356	28.554	CON7	9
CON8_9	0	0	1	0	0	0	0	0	0	0	0	0	3	0	0	0	28.4927	0.190391	10.8476	2.7432	8.65	0.140785	0.954522	28.5593	CON8	9
CON9_9	2	0	1	0	0	0	0	0	0	0	0	0	2	0	0	0	28.4757	0.175575	11.2781	4.2672	9.17	0.158235	0.903187	28.5637	CON9	9
CS1_9	8	2	0	0	0	1	0	0	0	0	0	0	1	0	3	0	28.5627	0.210952	6.9	10.668	7.38	0	1.01488	28.393	CS1	9
CS10_9	5	0	1	1	0	0	0	1	0	0	0	0	3	0	1	0	28.4678	0.147715	12.9428	7.62	13.74	0.0232901	0.635475	28.5444	CS10	9
CS2_9	6	1	0	0	0	0	0	0	0	0	0	0	0	0	0	0	28.5512	0.192388	4.56848	2.7432	6.62	0	0.573353	28.4172	CS2	9
CS3_9	6	0	0	0	0	0	0	0	0	0	0	1	0	0	0	0	28.5204	0.189192	8.8	10.668	11.68	0.0157023	0.932504	28.3979	CS3	9
CS4_9	5	0	0	0	0	0	0	2	0	0	0	0	2	0	0	0	28.531	0.186875	11.4246	2.1336	3.88	2.09094	1.45767	28.5205	CS4	9
CS5_9	8	0	0	1	0	0	0	2	0	0	0	0	3	0	0	0	28.5303	0.210145	15.6342	1.8288	6.41	6.20651	1.91835	28.4984	CS5	9
CS6_9	8	0	0	0	0	0	0	1	0	0	0	0	4	0	1	0	28.515	0.179682	15.6952	6.7056	9.07	0.476971	1.09893	28.4763	CS6	9
CS7_9	3	0	0	0	0	0	0	0	0	0	0	0	1	0	0	0	28.5315	0.317267	8.14656	3.9624	3.06	0.153353	1.52303	28.6094	CS7	9
CS8_9	0	0	2	0	0	0	0	0	0	0	0	0	3	0	2	0	28.4862	0.188832	8.06848	2.1336	6.46	0	0.872271	28.586	CS8	9
CS9_9	3	0	0	1	0	0	0	0	0	0	0	0	3	0	2	0	28.484	0.182927	12.1209	3.048	10.49	0.0704547	0.808729	28.5638	CS9	9
DRE1_9	4	2	0	0	0	0	0	0	0	0	0	0	1	0	0	0	28.5274	0.183662	10.8038	2.1336	9.62	0	0.878725	28.4112	DRE1	9
DRE11_9	4	2	0	0	0	0	0	1	0	0	0	0	1	0	0	0	28.5313	0.183662	7.27328	4.8768	8.83	0.0569265	0.704236	28.4088	DRE11	9
DRE12_9	1	2	0	0	0	0	0	0	0	0	0	0	0	0	0	0	28.535	0.189318	8.85136	5.7912	8.85	0.0399278	0.886503	28.4125	DRE12	9
DRE2_9	2	0	0	0	0	0	0	0	0	0	0	0	1	0	0	0	28.5269	0.189192	9.8952	3.9624	10.2	0.046776	0.811617	28.4052	DRE2	9
DRE3_9	2	0	0	0	0	0	0	0	0	0	0	0	1	0	1	0	28.5161	0.183662	10.9952	6.096	10.68	0.107384	0.85926	28.4001	DRE3	9
DRE4_9	1	0	0	0	0	0	0	0	0	0	0	0	0	0	0	0	28.5254	0.189192	9.97808	7.0104	10.82	0.0223491	1.10748	28.3951	DRE4	9
DRE5_9	5	2	0	0	0	0	0	0	0	0	0	0	1	0	0	0	28.5196	0.183662	12.8781	4.8768	10.47	0.0958228	1.08808	28.3928	DRE5	9
DRE6_9	4	2	0	0	0	0	0	0	0	0	0	0	0	0	1	0	28.5317	0.189192	12.2781	4.2672	9.9	0.159961	0.692713	28.3945	DRE6	9
DRE7_9	6	2	0	0	0	0	0	1	0	0	0	0	1	0	1	0	28.5278	0.186293	11.6781	4.2672	9.32	0.24499	0.914504	28.3971	DRE7	9
DRE8_9	3	2	0	0	0	0	0	0	0	0	0	0	0	0	0	0	28.5407	0.193974	7.9476	5.4864	8.75	0.0700243	0.831722	28.4014	DRE8	9
DRE9_9	0	1	0	0	0	0	0	0	0	0	0	0	0	0	0	0	28.5313	0.186293	6.1476	5.1816	8.32	0.0169863	0.949096	28.4066	DRE9	9
BOEM1_10	7	2	0	1	0	1	0	0	0	0	0	1	4	0	0	0	26.8386	0.219362	12.3	1.8288	5.38	4.5273	1.24281	28.5534	BOEM1	10
BOEM10_10	5	1	0	1	0	0	0	0	0	0	0	2	5	0	1	0	27.3884	0.134384	25.3	1.2192	22.06	NA	NA	28.425	BOEM10	10
BOEM11_10	4	0	0	0	0	1	0	1	0	0	0	2	2	0	0	0	27.0841	0.1915	16.8	0.6096	14.69	NA	NA	28.31	BOEM11	10
BOEM2_10	5	2	0	2	0	0	0	1	0	0	0	1	6	0	0	0	26.9398	0.225933	14.6	1.524	8.52	7.13588	1.71929	28.5311	BOEM2	10
BOEM3_10	3	0	0	0	0	0	0	2	0	0	0	1	7	0	1	0	27.0241	0.20552	9.7	7.9248	11.29	0.0496676	0.662221	28.5104	BOEM3	10
BOEM4_10	4	2	0	0	0	0	0	1	0	0	0	0	1	0	0	0	26.8873	0.216752	12	2.7432	4.58	1.42429	1.30407	28.458	BOEM4	10
BOEM5_10	4	1	0	1	0	0	0	4	0	0	0	2	5	0	1	0	26.9837	0.209728	16	3.9624	9.56	2.09828	1.50198	28.4371	BOEM5	10
BOEM6_10	14	0	0	0	0	2	0	1	0	0	0	2	0	0	2	0	26.9043	0.227741	13.1	0.9144	4.89	15.819	2.51577	28.3997	BOEM6	10
BOEM7_10	1	0	0	0	0	0	0	1	0	0	0	0	2	0	0	0	26.8911	0.196018	15.2	3.048	10.23	NA	NA	28.703	BOEM7	10
BOEM8_10	0	0	0	5	0	0	0	2	0	0	0	0	1	0	0	0	27.0616	0.191664	18.9	1.8288	17.89	NA	NA	28.682	BOEM8	10
BOEM9_10	2	1	0	3	0	0	0	4	0	0	0	1	7	0	1	0	27.2213	0.168227	24.1	1.8288	18.6	NA	NA	28.528	BOEM9	10
CC1_10	13	0	0	0	0	3	0	4	0	0	0	3	0	0	0	0	26.7622	0.19546	4.7	13.4112	0.2	0.642083	0.358992	28.4122	CC1	10
CC10_10	9	1	0	1	0	1	0	3	0	0	0	0	0	0	0	0	26.8146	0.232612	3	1.2192	1.32	0.199526	0.625177	28.44	CC10	10
CC11_10	6	2	0	0	0	4	0	8	0	0	0	0	0	0	0	0	26.7861	0.2011	4.4	3.9624	0.25	0.699619	0.430306	28.4795	CC11	10
CC12_10	3	3	0	1	0	3	1	10	0	0	0	0	0	0	0	0	26.7803	0.239333	3.7	4.572	0.26	0.71417	0.535779	28.5091	CC12	10
CC13_10	5	3	0	1	0	3	0	7	0	0	0	0	0	0	0	0	26.742	0.214183	4.2	9.144	0.22	0.554771	0.267282	28.5391	CC13	10
CC14_10	11	3	0	2	0	4	1	11	0	0	0	0	0	0	0	0	26.7476	0.240818	5.5856	10.9728	0.24	0.464056	0.517779	28.5713	CC14	10
CC15_10	7	4	0	2	0	3	1	11	0	0	0	0	1	0	0	0	26.7269	0.210017	5.33495	8.5344	0.23	1.46135	0.610587	28.6007	CC15	10
CC16_10	2	1	0	0	0	0	0	4	0	0	0	0	0	0	0	0	26.7133	0.2221	3.73424	9.4488	0.24	0.161562	0.292835	28.6262	CC16	10
CC17_10	5	2	0	0	0	0	0	0	0	0	0	0	0	0	0	0	26.7972	0.2011	4.24092	2.7432	1.25	0.0555243	0.812249	28.4833	CC17	10
CC18_10	9	4	0	1	0	2	0	1	0	0	0	0	1	0	0	0	26.793	0.233162	6.37646	3.3528	1.26	1.73239	0.696263	28.5131	CC18	10
CC19_10	8	3	0	1	0	2	0	5	0	0	0	0	2	0	1	0	26.7538	0.214183	8.45512	3.3528	1.22	0.285742	0.975259	28.541	CC19	10
CC20_10	7	1	0	1	0	2	0	4	0	0	0	0	0	0	0	0	26.762	0.240818	7.51608	4.572	1.24	1.29803	1.72852	28.5736	CC20	10
CC21_10	3	3	0	2	0	1	0	2	0	0	0	0	0	0	1	0	26.7412	0.210017	7.91232	3.048	1.24	0.166528	1.11331	28.6066	CC21	10
CC22_10	5	2	0	2	0	1	0	2	0	0	0	0	0	0	0	0	26.737	0.2221	9.05616	1.524	1.24	0.287857	1.48156	28.6315	CC22	10
CC3_10	15	1	0	0	0	4	0	7	0	0	0	1	0	0	0	0	26.783	0.2433	4.7	7.0104	0.3	0.798116	0.617493	28.4352	CC3	10
CC5_10	7	0	0	1	0	4	0	4	0	0	0	0	0	0	0	0	26.8012	0.218968	1.4	2.7432	0.32	0.142435	1.05848	28.447	CC5	10
CC6_10	15	1	0	0	0	4	0	1	0	0	0	3	0	0	1	0	26.8007	0.2433	8.9	7.62	0.85	8.37838	1.47789	28.4119	CC6	10
CC8_10	15	2	0	0	0	2	0	4	0	0	0	3	0	0	1	0	26.7901	0.19546	7.5	1.524	1.18	12.6277	1.91436	28.4285	CC8	10
CON1_10	2	1	0	0	0	0	0	0	0	0	0	0	2	0	1	0	26.964	0.202681	10.838	3.048	10.7	0.049908	0.948577	28.5578	CON1	10
CON10_10	0	0	0	0	0	0	0	1	0	0	0	0	2	0	1	0	26.9411	0.209454	9.47808	3.3528	9.48	0.0369242	0.907792	28.5614	CON10	10
CON11_10	0	1	0	1	0	0	0	0	0	0	0	0	1	0	1	0	26.9473	0.205448	9.77808	2.7432	9.79	0.0748461	0.899574	28.5651	CON11	10
CON2_10	2	1	0	1	0	0	0	0	0	0	0	0	6	0	0	0	26.9571	0.19995	11.038	3.3528	10.74	0.107294	0.71958	28.5527	CON2	10
CON3_10	4	1	0	0	0	0	0	1	0	0	0	0	3	0	0	0	26.9609	0.202681	11.1856	3.048	10.33	0.143796	0.962608	28.5477	CON3	10
CON4_10	4	1	0	1	0	0	0	0	0	0	0	0	6	0	0	0	26.9336	0.200472	11.038	3.3528	9.67	0.10627	0.697052	28.5454	CON4	10
CON5_10	0	0	0	0	0	0	0	0	0	0	0	0	2	0	0	0	26.9406	0.205448	6.50752	6.7056	9.24	0	0.776959	28.547	CON5	10
CON6_10	1	0	0	1	0	0	0	0	0	0	0	0	2	0	0	0	26.9136	0.209454	8.07704	4.2672	8.82	0.0200624	0.762417	28.5497	CON6	10
CON7_10	2	0	0	0	0	0	0	0	0	0	0	0	2	0	1	0	26.9232	0.205448	9.6476	3.048	8.62	0.174779	0.940356	28.554	CON7	10
CON8_10	2	1	0	0	0	0	0	1	0	0	0	1	3	0	0	0	26.916	0.209454	10.8476	2.7432	8.65	0.140785	0.954522	28.5593	CON8	10
CON9_10	2	1	0	1	0	0	0	2	0	0	0	1	1	0	0	0	26.9266	0.205448	11.2781	4.2672	9.17	0.158235	0.903187	28.5637	CON9	10
CS1_10	8	1	0	0	0	1	0	1	0	0	0	0	1	0	0	0	26.9164	0.214445	6.9	10.668	7.38	0	1.01488	28.393	CS1	10
CS10_10	0	0	0	1	0	0	1	0	0	0	0	0	3	0	1	0	27.0554	0.193493	12.9428	7.62	13.74	0.0232901	0.635475	28.5444	CS10	10
CS2_10	4	3	0	0	0	0	0	0	0	0	0	0	0	0	0	0	26.9083	0.218364	4.56848	2.7432	6.62	0	0.573353	28.4172	CS2	10
CS3_10	1	1	0	0	0	0	0	1	0	0	0	0	0	0	0	0	27.0093	0.20747	8.8	10.668	11.68	0.0157023	0.932504	28.3979	CS3	10
CS4_10	6	2	0	1	0	1	0	0	0	0	0	0	3	0	0	0	26.8387	0.233162	11.4246	2.1336	3.88	2.09094	1.45767	28.5205	CS4	10
CS5_10	4	1	0	1	0	0	0	2	0	0	0	1	2	0	0	0	26.9073	0.215275	15.6342	1.8288	6.41	6.20651	1.91835	28.4984	CS5	10
CS6_10	4	1	0	2	0	0	0	1	0	0	0	1	6	0	0	0	26.9984	0.205575	15.6952	6.7056	9.07	0.476971	1.09893	28.4763	CS6	10
CS7_10	2	1	0	2	0	0	0	0	0	0	0	0	1	0	0	0	26.7788	0.210017	8.14656	3.9624	3.06	0.153353	1.52303	28.6094	CS7	10
CS8_10	3	1	0	0	0	0	0	0	0	0	0	0	1	0	1	0	26.8707	0.218243	8.06848	2.1336	6.46	0	0.872271	28.586	CS8	10
CS9_10	2	1	0	2	0	0	0	0	0	0	0	0	2	0	1	0	26.9623	0.19995	12.1209	3.048	10.49	0.0704547	0.808729	28.5638	CS9	10
DRE1_10	1	0	0	0	0	0	0	1	0	0	0	0	2	0	1	0	26.9649	0.210208	10.8038	2.1336	9.62	0	0.878725	28.4112	DRE1	10
DRE11_10	2	1	0	0	0	0	0	2	0	0	0	0	2	0	1	0	26.9618	0.210208	7.27328	4.8768	8.83	0.0569265	0.704236	28.4088	DRE11	10
DRE12_10	1	0	0	0	0	0	0	1	0	0	0	0	0	0	0	0	26.9456	0.210528	8.85136	5.7912	8.85	0.0399278	0.886503	28.4125	DRE12	10
DRE2_10	3	0	0	0	0	0	0	2	0	0	0	0	1	0	0	0	26.9768	0.20747	9.8952	3.9624	10.2	0.046776	0.811617	28.4052	DRE2	10
DRE3_10	2	1	0	0	0	0	0	1	0	0	0	0	1	0	1	0	26.996	0.210208	10.9952	6.096	10.68	0.107384	0.85926	28.4001	DRE3	10
DRE4_10	2	0	0	0	0	0	0	1	0	0	0	0	1	0	0	0	26.9922	0.20747	9.97808	7.0104	10.82	0.0223491	1.10748	28.3951	DRE4	10
DRE5_10	2	2	0	0	0	1	0	0	0	0	0	0	1	0	0	0	26.9965	0.210208	12.8781	4.8768	10.47	0.0958228	1.08808	28.3928	DRE5	10
DRE6_10	5	2	0	0	0	0	0	1	0	0	0	0	2	0	1	0	26.9756	0.20747	12.2781	4.2672	9.9	0.159961	0.692713	28.3945	DRE6	10
DRE7_10	6	2	0	0	0	0	0	3	0	0	0	0	2	0	0	0	26.9818	0.213968	11.6781	4.2672	9.32	0.24499	0.914504	28.3971	DRE7	10
DRE8_10	3	1	0	1	0	0	0	1	0	0	0	0	1	0	0	0	26.9404	0.211539	7.9476	5.4864	8.75	0.0700243	0.831722	28.4014	DRE8	10
DRE9_10	2	1	0	0	0	0	0	0	0	0	0	0	0	0	0	0	26.9618	0.213968	6.1476	5.1816	8.32	0.0169863	0.949096	28.4066	DRE9	10
BOEM1_11	8	7	0	1	0	6	0	3	0	0	0	0	5	0	1	1	23.8189	0.277782	12.3	1.8288	5.38	4.5273	1.24281	28.5534	BOEM1	11
BOEM10_11	2	4	0	1	0	0	0	2	0	0	0	0	6	0	0	0	25.0942	0.12885	25.3	1.2192	22.06	NA	NA	28.425	BOEM10	11
BOEM11_11	9	13	0	1	0	2	0	0	0	0	0	2	2	0	1	0	24.2432	0.2151	16.8	0.6096	14.69	NA	NA	28.31	BOEM11	11
BOEM2_11	5	17	0	3	0	7	0	5	0	0	0	0	4	0	1	1	24.0474	0.238722	14.6	1.524	8.52	7.13588	1.71929	28.5311	BOEM2	11
BOEM3_11	1	10	0	2	0	2	0	3	0	1	0	0	4	0	1	1	24.2354	0.2614	9.7	7.9248	11.29	0.0496676	0.662221	28.5104	BOEM3	11
BOEM4_11	8	4	0	0	0	2	0	2	0	0	1	0	0	0	0	0	23.962	0.252817	12	2.7432	4.58	1.42429	1.30407	28.458	BOEM4	11
BOEM5_11	7	18	0	2	0	10	0	6	0	0	1	0	2	0	1	0	24.2234	0.233793	16	3.9624	9.56	2.09828	1.50198	28.4371	BOEM5	11
BOEM6_11	17	2	0	2	0	9	0	3	0	0	0	2	2	0	1	0	23.7886	0.251552	13.1	0.9144	4.89	15.819	2.51577	28.3997	BOEM6	11
BOEM7_11	0	9	0	4	0	3	0	3	0	1	0	0	6	0	0	0	23.8389	0.293424	15.2	3.048	10.23	NA	NA	28.703	BOEM7	11
BOEM8_11	1	5	0	8	0	4	0	1	0	0	0	0	6	0	0	1	24.4093	0.211988	18.9	1.8288	17.89	NA	NA	28.682	BOEM8	11
BOEM9_11	1	12	0	4	0	1	0	4	0	0	0	1	5	0	0	0	24.6805	0.195276	24.1	1.8288	18.6	NA	NA	28.528	BOEM9	11
CC1_11	9	1	0	3	0	2	0	2	0	1	0	2	0	0	0	0	23.5616	0.256525	4.7	13.4112	0.2	0.642083	0.358992	28.4122	CC1	11
CC10_11	13	3	0	0	0	1	0	3	0	0	0	0	0	0	0	1	23.7598	0.274392	3	1.2192	1.32	0.199526	0.625177	28.44	CC10	11
CC11_11	9	7	0	0	0	8	0	8	0	0	0	0	0	0	0	0	23.7327	0.311467	4.4	3.9624	0.25	0.699619	0.430306	28.4795	CC11	11
CC12_11	9	8	0	1	0	11	0	15	0	0	0	0	0	0	0	1	23.6771	0.26548	3.7	4.572	0.26	0.71417	0.535779	28.5091	CC12	11
CC13_11	8	10	0	1	0	13	0	14	0	0	0	0	0	0	1	0	23.6127	0.289386	4.2	9.144	0.22	0.554771	0.267282	28.5391	CC13	11
CC14_11	12	19	0	3	0	21	0	20	0	0	0	0	2	0	0	0	23.621	0.276294	5.5856	10.9728	0.24	0.464056	0.517779	28.5713	CC14	11
CC15_11	12	18	0	2	0	20	0	16	0	0	0	0	1	0	1	0	23.5501	0.2933	5.33495	8.5344	0.23	1.46135	0.610587	28.6007	CC15	11
CC16_11	6	3	0	1	0	11	0	5	0	0	0	0	0	0	0	0	23.5188	0.336055	3.73424	9.4488	0.24	0.161562	0.292835	28.6262	CC16	11
CC17_11	1	0	0	0	0	2	0	0	0	0	0	0	0	0	0	1	23.7551	0.311467	4.24092	2.7432	1.25	0.0555243	0.812249	28.4833	CC17	11
CC18_11	11	5	0	1	0	5	0	3	0	0	0	0	0	0	1	1	23.7046	0.254224	6.37646	3.3528	1.26	1.73239	0.696263	28.5131	CC18	11
CC19_11	8	7	0	3	0	10	0	2	0	0	0	0	2	0	1	0	23.6372	0.289386	8.45512	3.3528	1.22	0.285742	0.975259	28.541	CC19	11
CC20_11	6	9	0	1	0	2	0	5	0	0	0	0	3	0	0	0	23.6563	0.276294	7.51608	4.572	1.24	1.29803	1.72852	28.5736	CC20	11
CC21_11	4	11	0	0	0	2	0	1	0	0	0	0	0	0	0	0	23.5813	0.2933	7.91232	3.048	1.24	0.166528	1.11331	28.6066	CC21	11
CC22_11	10	11	0	1	0	4	0	2	0	0	0	0	1	0	0	0	23.5638	0.336055	9.05616	1.524	1.24	0.287857	1.48156	28.6315	CC22	11
CC3_11	13	0	0	0	0	5	0	6	0	0	0	1	1	0	0	0	23.6123	0.241354	4.7	7.0104	0.3	0.798116	0.617493	28.4352	CC3	11
CC5_11	10	2	0	0	0	2	0	3	0	0	0	0	0	0	0	0	23.775	0.279981	1.4	2.7432	0.32	0.142435	1.05848	28.447	CC5	11
CC6_11	13	2	0	1	0	4	0	1	0	0	0	3	0	0	0	0	23.5921	0.241346	8.9	7.62	0.85	8.37838	1.47789	28.4119	CC6	11
CC8_11	15	1	0	2	0	6	0	3	0	0	0	2	1	0	0	0	23.6711	0.256587	7.5	1.524	1.18	12.6277	1.91436	28.4285	CC8	11
CON1_11	1	5	0	0	0	1	0	1	0	0	0	0	2	0	0	0	24.1094	0.235226	10.838	3.048	10.7	0.049908	0.948577	28.5578	CON1	11
CON10_11	0	13	0	0	0	3	0	0	0	0	0	0	3	0	0	1	24.0536	0.261248	9.47808	3.3528	9.48	0.0369242	0.907792	28.5614	CON10	11
CON11_11	0	8	0	2	0	2	0	0	0	0	0	0	1	0	1	0	24.0652	0.257032	9.77808	2.7432	9.79	0.0748461	0.899574	28.5651	CON11	11
CON2_11	1	20	0	5	0	3	0	1	0	0	1	0	4	0	1	1	24.0987	0.245256	11.038	3.3528	10.74	0.107294	0.71958	28.5527	CON2	11
CON3_11	1	6	0	2	0	2	0	0	0	0	0	0	2	0	0	0	24.1025	0.235226	11.1856	3.048	10.33	0.143796	0.962608	28.5477	CON3	11
CON4_11	2	14	0	3	0	1	0	1	0	0	0	0	4	0	0	1	24.0446	0.244213	11.038	3.3528	9.67	0.10627	0.697052	28.5454	CON4	11
CON5_11	1	0	0	0	0	1	0	0	0	0	0	0	0	0	0	0	24.0527	0.257032	6.50752	6.7056	9.24	0	0.776959	28.547	CON5	11
CON6_11	2	2	0	1	0	1	0	0	0	0	0	0	1	0	0	0	23.9966	0.261248	8.07704	4.2672	8.82	0.0200624	0.762417	28.5497	CON6	11
CON7_11	2	4	0	2	0	3	0	1	0	0	0	0	1	0	1	0	24.0088	0.257032	9.6476	3.048	8.62	0.174779	0.940356	28.554	CON7	11
CON8_11	2	5	0	1	0	2	0	1	0	0	0	0	2	0	1	0	23.9998	0.261248	10.8476	2.7432	8.65	0.140785	0.954522	28.5593	CON8	11
CON9_11	1	8	0	3	0	1	0	0	0	0	0	0	1	0	2	0	24.0146	0.257032	11.2781	4.2672	9.17	0.158235	0.903187	28.5637	CON9	11
CS1_11	9	4	0	0	0	3	0	1	0	0	0	1	0	0	0	0	23.9796	0.250032	6.9	10.668	7.38	0	1.01488	28.393	CS1	11
CS10_11	1	2	0	1	0	2	0	4	0	1	0	0	4	0	1	1	24.314	0.201923	12.9428	7.62	13.74	0.0232901	0.635475	28.5444	CS10	11
CS2_11	5	1	0	1	0	0	0	1	0	0	0	0	0	0	0	0	23.978	0.253511	4.56848	2.7432	6.62	0	0.573353	28.4172	CS2	11
CS3_11	3	5	0	1	0	7	0	1	0	0	1	0	1	0	1	2	24.2476	0.234126	8.8	10.668	11.68	0.0157023	0.932504	28.3979	CS3	11
CS4_11	8	13	0	1	0	8	0	4	0	0	1	0	2	0	0	0	23.8048	0.251952	11.4246	2.1336	3.88	2.09094	1.45767	28.5205	CS4	11
CS5_11	4	7	0	2	0	1	0	4	0	0	0	0	2	0	2	0	23.9835	0.263676	15.6342	1.8288	6.41	6.20651	1.91835	28.4984	CS5	11
CS6_11	6	18	0	1	0	6	0	7	0	0	0	0	5	0	1	0	24.1714	0.232076	15.6952	6.7056	9.07	0.476971	1.09893	28.4763	CS6	11
CS7_11	2	5	0	1	0	2	0	0	0	0	0	0	2	0	0	0	23.6634	0.2933	8.14656	3.9624	3.06	0.153353	1.52303	28.6094	CS7	11
CS8_11	1	8	0	0	0	1	0	1	0	0	0	0	2	0	0	0	23.8865	0.259008	8.06848	2.1336	6.46	0	0.872271	28.586	CS8	11
CS9_11	1	20	0	2	0	3	0	1	0	0	0	0	4	0	1	0	24.1046	0.245256	12.1209	3.048	10.49	0.0704547	0.808729	28.5638	CS9	11
DRE1_11	2	7	0	1	0	4	0	1	0	0	0	0	0	0	0	0	24.1159	0.239776	10.8038	2.1336	9.62	0	0.878725	28.4112	DRE1	11
DRE11_11	3	6	0	1	0	8	0	1	0	0	0	0	1	0	0	1	24.0749	0.239776	7.27328	4.8768	8.83	0.0569265	0.704236	28.4088	DRE11	11
DRE12_11	1	1	0	1	0	6	0	1	0	0	0	0	0	0	0	0	24.1276	0.234086	8.85136	5.7912	8.85	0.0399278	0.886503	28.4125	DRE12	11
DRE2_11	2	5	0	0	0	6	0	0	0	0	0	0	1	0	0	0	24.1857	0.234126	9.8952	3.9624	10.2	0.046776	0.811617	28.4052	DRE2	11
DRE3_11	3	6	0	0	0	5	0	1	0	0	0	0	0	0	0	0	24.174	0.239776	10.9952	6.096	10.68	0.107384	0.85926	28.4001	DRE3	11
DRE4_11	3	3	0	0	0	1	0	0	0	0	0	0	1	0	0	0	24.1958	0.234126	9.97808	7.0104	10.82	0.0223491	1.10748	28.3951	DRE4	11
DRE5_11	6	10	0	1	0	7	0	2	0	0	0	1	1	0	0	0	24.132	0.239776	12.8781	4.8768	10.47	0.0958228	1.08808	28.3928	DRE5	11
DRE6_11	5	2	0	0	0	1	0	2	0	0	0	0	0	0	1	0	24.1471	0.234126	12.2781	4.2672	9.9	0.159961	0.692713	28.3945	DRE6	11
DRE7_11	3	4	0	1	0	5	0	3	0	0	0	0	1	0	0	0	24.0856	0.245267	11.6781	4.2672	9.32	0.24499	0.914504	28.3971	DRE7	11
DRE8_11	2	1	0	0	0	2	0	1	0	0	0	0	0	0	0	0	24.0896	0.237219	7.9476	5.4864	8.75	0.0700243	0.831722	28.4014	DRE8	11
DRE9_11	1	1	0	0	0	2	0	0	0	0	0	0	1	0	0	0	24.0749	0.245267	6.1476	5.1816	8.32	0.0169863	0.949096	28.4066	DRE9	11
BOEM1_12	20	32	3	3	0	27	0	6	0	2	0	0	1	0	0	0	21.7084	0.315731	12.3	1.8288	5.38	4.5273	1.24281	28.5534	BOEM1	12
BOEM10_12	5	11	2	5	0	1	0	4	0	0	0	0	4	0	2	3	23.3043	0.191567	25.3	1.2192	22.06	NA	NA	28.425	BOEM10	12
BOEM11_12	17	45	1	5	0	26	0	1	0	0	0	0	0	0	0	1	22.1395	0.247552	16.8	0.6096	14.69	NA	NA	28.31	BOEM11	12
BOEM2_12	26	51	4	2	0	25	0	7	0	2	1	1	2	0	1	0	22.002	0.319952	14.6	1.524	8.52	7.13588	1.71929	28.5311	BOEM2	12
BOEM3_12	9	25	1	2	0	7	0	2	0	2	0	1	3	1	0	0	22.2452	0.262767	9.7	7.9248	11.29	0.0496676	0.662221	28.5104	BOEM3	12
BOEM4_12	17	21	0	0	0	16	0	3	0	1	1	0	0	1	0	1	21.8872	0.293314	12	2.7432	4.58	1.42429	1.30407	28.458	BOEM4	12
BOEM5_12	22	44	1	3	0	28	0	4	0	1	3	0	1	1	0	1	22.1803	0.26838	16	3.9624	9.56	2.09828	1.50198	28.4371	BOEM5	12
BOEM6_12	19	9	0	1	0	27	0	0	0	0	0	1	0	2	0	0	21.6617	0.294869	13.1	0.9144	4.89	15.819	2.51577	28.3997	BOEM6	12
BOEM7_12	4	21	2	1	0	15	0	2	0	2	0	0	3	0	0	2	21.7444	0.287633	15.2	3.048	10.23	NA	NA	28.703	BOEM7	12
BOEM8_12	2	11	1	3	0	1	0	2	0	0	0	0	5	0	0	2	22.5294	0.230591	18.9	1.8288	17.89	NA	NA	28.682	BOEM8	12
BOEM9_12	10	34	1	3	0	8	0	4	0	0	0	1	2	0	0	5	22.8607	0.192289	24.1	1.8288	18.6	NA	NA	28.528	BOEM9	12
CC1_12	10	4	0	0	0	6	0	1	0	0	0	0	0	1	0	0	21.4549	0.263933	4.7	13.4112	0.2	0.642083	0.358992	28.4122	CC1	12
CC10_12	15	7	0	0	0	14	0	1	0	0	1	0	0	0	0	0	21.6748	0.313976	3	1.2192	1.32	0.199526	0.625177	28.44	CC10	12
CC11_12	14	9	0	0	0	23	0	12	0	0	0	0	1	0	0	0	21.623	0.30054	4.4	3.9624	0.25	0.699619	0.430306	28.4795	CC11	12
CC12_12	11	15	0	1	0	29	0	19	0	0	0	0	0	0	0	0	21.5814	0.23095	3.7	4.572	0.26	0.71417	0.535779	28.5091	CC12	12
CC13_12	12	17	0	1	0	29	0	19	0	1	0	0	0	0	0	0	21.4815	0.33121	4.2	9.144	0.22	0.554771	0.267282	28.5391	CC13	12
CC14_12	18	25	1	2	0	36	0	20	0	1	1	0	1	0	0	1	21.4739	0.257378	5.5856	10.9728	0.24	0.464056	0.517779	28.5713	CC14	12
CC15_12	15	28	1	2	0	31	0	20	0	1	1	0	2	0	0	1	21.3981	0.342878	5.33495	8.5344	0.23	1.46135	0.610587	28.6007	CC15	12
CC16_12	4	9	0	1	0	20	0	14	0	1	0	0	0	0	0	0	21.3155	0.312	3.73424	9.4488	0.24	0.161562	0.292835	28.6262	CC16	12
CC17_12	12	5	0	0	0	13	0	3	0	0	0	0	0	0	0	0	21.6444	0.30054	4.24092	2.7432	1.25	0.0555243	0.812249	28.4833	CC17	12
CC18_12	16	16	0	0	0	27	0	6	0	0	1	0	0	1	0	0	21.6034	0.337123	6.37646	3.3528	1.26	1.73239	0.696263	28.5131	CC18	12
CC19_12	18	22	0	1	0	23	0	12	0	0	1	0	1	0	0	1	21.5049	0.33121	8.45512	3.3528	1.22	0.285742	0.975259	28.541	CC19	12
CC20_12	17	15	0	0	0	16	0	15	0	1	1	0	2	0	0	1	21.5132	0.257378	7.51608	4.572	1.24	1.29803	1.72852	28.5736	CC20	12
CC21_12	9	15	0	1	0	14	0	4	0	0	1	0	1	0	0	1	21.4369	0.342878	7.91232	3.048	1.24	0.166528	1.11331	28.6066	CC21	12
CC22_12	16	20	1	0	0	19	0	14	0	0	1	0	1	0	0	1	21.3603	0.312	9.05616	1.524	1.24	0.287857	1.48156	28.6315	CC22	12
CC3_12	17	1	0	0	0	11	0	7	0	0	0	0	0	0	0	0	21.5186	0.25005	4.7	7.0104	0.3	0.798116	0.617493	28.4352	CC3	12
CC5_12	15	9	0	0	0	13	0	2	0	0	0	0	0	0	0	0	21.6677	0.314316	1.4	2.7432	0.32	0.142435	1.05848	28.447	CC5	12
CC6_12	16	3	0	0	0	10	0	1	0	0	0	0	0	0	0	0	21.4856	0.250413	8.9	7.62	0.85	8.37838	1.47789	28.4119	CC6	12
CC8_12	18	4	0	1	0	16	0	3	0	0	0	0	0	1	0	0	21.5612	0.265975	7.5	1.524	1.18	12.6277	1.91436	28.4285	CC8	12
CON1_12	7	5	0	3	0	3	0	4	0	0	0	1	2	1	0	0	22.0914	0.275089	10.838	3.048	10.7	0.049908	0.948577	28.5578	CON1	12
CON10_12	11	30	0	3	0	13	0	3	0	1	2	0	2	0	0	1	22.0248	0.288309	9.47808	3.3528	9.48	0.0369242	0.907792	28.5614	CON10	12
CON11_12	2	5	0	3	0	4	0	4	0	1	0	1	0	0	0	0	22.0327	0.300092	9.77808	2.7432	9.79	0.0748461	0.899574	28.5651	CON11	12
CON2_12	14	33	2	3	0	13	0	4	0	0	2	1	2	1	0	1	22.0812	0.271684	11.038	3.3528	10.74	0.107294	0.71958	28.5527	CON2	12
CON3_12	5	7	0	2	0	9	0	3	0	0	0	1	0	1	0	0	22.0799	0.275089	11.1856	3.048	10.33	0.143796	0.962608	28.5477	CON3	12
CON4_12	13	31	2	1	0	14	0	3	0	1	2	1	2	1	0	0	22.0018	0.273766	11.038	3.3528	9.67	0.10627	0.697052	28.5454	CON4	12
CON5_12	3	0	0	1	0	1	0	1	0	1	0	0	0	0	0	0	22.0111	0.300092	6.50752	6.7056	9.24	0	0.776959	28.547	CON5	12
CON6_12	9	25	0	1	0	8	0	2	0	1	0	0	0	0	0	0	21.9369	0.288309	8.07704	4.2672	8.82	0.0200624	0.762417	28.5497	CON6	12
CON7_12	3	2	1	1	0	6	0	1	0	1	0	0	0	0	0	0	21.9538	0.300092	9.6476	3.048	8.62	0.174779	0.940356	28.554	CON7	12
CON8_12	2	4	1	1	0	8	0	3	0	1	0	0	2	0	0	0	21.9471	0.288309	10.8476	2.7432	8.65	0.140785	0.954522	28.5593	CON8	12
CON9_12	5	7	1	3	0	11	0	1	0	1	0	1	1	0	0	1	21.964	0.300092	11.2781	4.2672	9.17	0.158235	0.903187	28.5637	CON9	12
CS1_12	14	17	0	0	0	27	0	1	0	0	0	0	0	1	0	0	21.8505	0.287018	6.9	10.668	7.38	0	1.01488	28.393	CS1	12
CS10_12	8	21	3	3	0	7	0	3	0	0	1	0	4	2	0	3	22.38	0.250773	12.9428	7.62	13.74	0.0232901	0.635475	28.5444	CS10	12
CS2_12	4	6	0	0	0	6	0	0	0	0	0	0	0	0	0	0	21.8917	0.277421	4.56848	2.7432	6.62	0	0.573353	28.4172	CS2	12
CS3_12	11	12	1	2	0	20	0	2	0	1	0	0	0	0	0	1	22.1995	0.268484	8.8	10.668	11.68	0.0157023	0.932504	28.3979	CS3	12
CS4_12	16	20	1	1	0	26	0	7	0	0	1	0	1	0	1	1	21.7024	0.335481	11.4246	2.1336	3.88	2.09094	1.45767	28.5205	CS4	12
CS5_12	16	24	1	2	0	26	0	11	0	1	3	0	1	1	0	1	21.8974	0.29474	15.6342	1.8288	6.41	6.20651	1.91835	28.4984	CS5	12
CS6_12	25	51	5	4	0	29	1	3	0	0	2	0	1	2	1	1	22.1431	0.262099	15.6952	6.7056	9.07	0.476971	1.09893	28.4763	CS6	12
CS7_12	4	10	0	1	0	7	0	0	0	0	1	0	1	0	0	1	21.5355	0.342878	8.14656	3.9624	3.06	0.153353	1.52303	28.6094	CS7	12
CS8_12	4	11	0	1	0	12	0	0	0	0	1	0	0	0	0	1	21.7898	0.327068	8.06848	2.1336	6.46	0	0.872271	28.586	CS8	12
CS9_12	10	26	1	5	1	12	0	5	0	0	1	1	3	0	0	1	22.0939	0.271684	12.1209	3.048	10.49	0.0704547	0.808729	28.5638	CS9	12
DRE1_12	11	20	0	0	0	19	0	3	0	0	1	0	0	1	0	1	22.0592	0.253586	10.8038	2.1336	9.62	0	0.878725	28.4112	DRE1	12
DRE10_12	0	0	0	0	0	2	0	0	0	0	0	0	0	2	0	0	21.9851	0.275086	5.1904	4.2672	8.43	0.0382253	0.90474	28.4111	DRE10	12
DRE11_12	13	21	0	3	0	21	0	3	0	0	2	1	0	1	0	1	22.0075	0.253586	7.27328	4.8768	8.83	0.0569265	0.704236	28.4088	DRE11	12
DRE12_12	4	1	0	0	0	13	0	3	0	0	0	0	0	1	0	1	22.0461	0.267827	8.85136	5.7912	8.85	0.0399278	0.886503	28.4125	DRE12	12
DRE2_12	6	7	0	3	0	17	0	1	0	0	0	0	0	1	0	1	22.1198	0.268484	9.8952	3.9624	10.2	0.046776	0.811617	28.4052	DRE2	12
DRE3_12	11	15	0	1	0	15	0	1	0	1	0	0	0	1	0	1	22.1335	0.253586	10.9952	6.096	10.68	0.107384	0.85926	28.4001	DRE3	12
DRE4_12	7	6	0	0	0	10	0	0	0	0	0	0	0	2	0	0	22.1298	0.268484	9.97808	7.0104	10.82	0.0223491	1.10748	28.3951	DRE4	12
DRE5_12	16	27	0	1	0	24	0	1	0	0	0	0	0	2	0	0	22.0798	0.253586	12.8781	4.8768	10.47	0.0958228	1.08808	28.3928	DRE5	12
DRE6_12	12	13	0	1	0	22	0	2	0	0	0	0	0	2	0	0	22.065	0.268484	12.2781	4.2672	9.9	0.159961	0.692713	28.3945	DRE6	12
DRE7_12	16	18	0	2	0	19	0	2	0	0	0	1	0	1	0	1	22.0195	0.271582	11.6781	4.2672	9.32	0.24499	0.914504	28.3971	DRE7	12
DRE8_12	7	8	0	1	0	16	0	1	0	0	0	0	0	1	0	2	21.9937	0.275086	7.9476	5.4864	8.75	0.0700243	0.831722	28.4014	DRE8	12
DRE9_12	6	7	0	0	0	8	0	2	0	0	0	0	0	2	0	1	22.0075	0.271582	6.1476	5.1816	8.32	0.0169863	0.949096	28.4066	DRE9	12
